# Supplementary material for: Terrestrial molluscs of Pemba Island, Zanzibar, Tanzania, and its status as an “oceanic” island
Source: Zookeys. 2010 Nov 29;(70):1–39. doi: 10.3897/zookeys.70.762 (PMC3088446; doi:10.3897/zookeys.70.762)
Supplement: XML Treatment for Cyathopoma pembense [file zookeys.70.762-treatment1.xml]

<!DOCTYPE tp:taxon-treatment
  PUBLIC "-//TaxonX//DTD Taxonomic Treatment Publishing DTD v0 20100105//EN" "tax-treatment-NSO.dtd">
<tp:taxon-treatment xmlns:tp="http://www.plazi.org/taxpub"><tp:treatment-meta><mixed-citation publication-type="journal"><person-group><name><surname>Rowson</surname><given-names>B</given-names></name><name><surname>Warren</surname><given-names>B. H.</given-names></name><name><surname>Ngereza</surname><given-names>C. F.</given-names></name></person-group><article-title>Terrestrial molluscs of Pemba Island, Zanzibar, Tanzania, and its status as an “oceanic” island</article-title><source>Zookeys</source><day>29</day><month>11</month><year>2010</year><volume>2010</volume><issue>70</issue><fpage>1</fpage><lpage>39</lpage><pub-id pub-id-type="doi">10.3897/zookeys.70.762</pub-id></mixed-citation></tp:treatment-meta><tp:nomenclature><label>1.</label><tp:taxon-name>
                            <tp:taxon-name-part taxon-name-part-type="genus">Cyathopoma</tp:taxon-name-part>
                            <tp:taxon-name-part taxon-name-part-type="species">pembense</tp:taxon-name-part>
                        <object-id xmlns:xlink="http://www.w3.org/1999/xlink" xlink:type="simple">urn:lsid:zoobank.org:act:9D732594-3393-417A-9F66-F1459AC232BB</object-id>
                        </tp:taxon-name><tp:taxon-authority>Rowson</tp:taxon-authority><tp:taxon-status xmlns:xlink="http://www.w3.org/1999/xlink" xlink:type="simple">sp. n.</tp:taxon-status><xref ref-type="fig" rid="F3">Figs 16</xref><xref ref-type="fig" rid="F4">27</xref></tp:nomenclature><tp:treatment-sec sec-type="Type material"><title>Type material:</title><p>(all from TANZANIA: Zanzibar: Pemba Island). <bold>Holotype</bold> (NMW.Z.2009.013.00001): adult shell stored dry; in leaf litter, near Wete (Locality 10 in <xref ref-type="fig" rid="F1">Fig. 1</xref> and <xref ref-type="table" rid="T1">Table 1</xref>), 13 February 2009, leg. B. Rowson, B. H. Warren &amp; C. F. Ngereza. Paratypes (NMW.Z.2009.013.00002-00032): 31 adults and juveniles in 80% ethanol; other data as holotype. Paratypes (NMW.Z.2009.013.00033-00077): 45 adults and juveniles stored dry; other data as holotype. Paratypes (NMW.Z.2009.013.00078-00079), 2 adults gold-coated for SEM; other data as holotype. Paratypes (NMT): 2 adults stored dry; collection data as holotype. Paratypes (BMNH.20100582): 1adult &amp; 1 juvenile stored dry; collection data as holotype. Paratypes (MNHN): 1 adult &amp; 1 juvenile stored dry; collection data as holotype. Paratypes (NMSA.L8207/T2591): 2 adults stored dry; collection data as holotype. Paratypes (RMNH): 2 adults stored dry; collection data as holotype. Paratypes (NMW.Z.2009.013.00080-00096): 17 adults and juveniles in 80% ethanol; in leaf litter, Msitu Mkuu FR (Locality 8 in <xref ref-type="fig" rid="F1">Fig. 1</xref> and <xref ref-type="table" rid="T1">Table 1</xref>), 10 February 2009, leg. B. Rowson, B. H. Warren, C. F. Ngereza &amp; paid local collectors. Paratypes (NMW.Z.2009.013.00097-00174): 78 adults and juveniles stored dry; other data as previous. Paratype (NMW.Z.2009.013.00175): 1 adult gold-coated for SEM; other data as previous. Paratypes (NMW.Z.2009.013.00175-00176): 2 adults in 80% ethanol; in leaf litter, near Matuleni (Locality 12 in <xref ref-type="fig" rid="F1">Fig. 1</xref> and <xref ref-type="table" rid="T1">Table 1</xref>), 15 February 2009, leg. B. Rowson &amp; C. F. Ngereza. Paratypes (NMW.Z.2009.013.00177-00210): 33 adults and juveniles stored dry; other data as previous. Paratype (NMW.Z.2009.013.00211): 1 adult stored dry; in leaf litter, near Wambaa (Locality 13 in <xref ref-type="fig" rid="F1">Fig. 1</xref> and <xref ref-type="table" rid="T1">Table 1</xref>), 13 February 2009, leg. B. Rowson, B. H. Warren, C. F. Ngereza &amp; paid local collectors.</p></tp:treatment-sec><tp:treatment-sec sec-type="Diagnosis"><title>Diagnosis:</title><p>Shell relatively large (to 4.20mm wide) and strongly depressed. When fresh, with spirally-ridged operculum and characteristic periostracum of radial lamellae peripherally extended into long hairs gathered into points, or much shorter hairs gathered into fringes. When denuded, with relatively few spiral keels.</p><p><bold>Description of holotype:</bold> Adult shell (<xref ref-type="fig" rid="F3">Figs 16–18</xref>) relatively large for the genus in Africa, 2.25mm x 3.95mm including periostracum, strongly depressed, of approximately 4.5 regularly expanding whorls, with wide, perspective umbilicus. Peristome effectively complete, slightly thickened and flaring, especially basally. Aperture and operculum effectively circular. Operculum calcareous, outer surface with multispiral, blade-like raised lamella of approximately 9 revolutions, weakly convex as a result; inner surface smooth. Protoconch smooth, with irregular malleation discernible only at extreme magnification (<xref ref-type="fig" rid="F4">Fig. 25</xref>). Teleoconch periostracum of fine, extremely close (&lt;0.025 mm apart) radial lamellae, running from suture to suture. Lamellae each prolonged into long, flat periostracal extensions (“hairs”) extending well beyond the whorl periphery, forming spiral keels (up to four on the body whorl), with less-pronounced periostracal keels continuing into umbilicus. Periostracal hairs (in life and in fresh shells, whether wet or dried) regularly gathered at their tips to form bunches of six or more hairs (<xref ref-type="fig" rid="F4">Fig. 25</xref>).<!--PageBreak--></p></tp:treatment-sec><tp:treatment-sec sec-type="Further description from paratypes"><title>Further description from paratypes:</title><p>The periostracum of C. <italic>pembense</italic> forms a continuum of variation. At one extreme are individuals with hairs gathered together at their tips (as in the holotype). At the other are those in which the periostracal lamellae form instead a rough, raised periostracal fringe where the lamellae appear cemented together (<xref ref-type="fig" rid="F3">Figs 19–21</xref>; <xref ref-type="fig" rid="F4">27</xref>). These extremes are more frequent than intermediate forms, but such intermediates do occur, in which the bunches of hairs are irregularly missing, probably worn away (see below). The two extreme forms are sympatric at three of the species’ four localities – i.e., at the type locality, at Msitu Mkuu FR, and near Matuleni (Localities 10, 8 &amp; 12 respectively in <xref ref-type="fig" rid="F1">Fig. 1</xref> and <xref ref-type="table" rid="T1">Table 1</xref>). At the fourth locality near Wambaa (Locality 13 in <xref ref-type="fig" rid="F1">Fig. 1</xref> and <xref ref-type="table" rid="T1">Table 1</xref>), only one individual was found, and was of the fringed form. Both forms include both live- and dead-collected individuals, and both adult and juvenile shells. The size ranges overlap, although the fringed form seems to reach a slightly larger maximum (4.00–4.20mm wide with 4.25–4.5 whorls). Other features of the shell (shape, operculum, and protoconch; <xref ref-type="fig" rid="F4">Fig. 26</xref>) are consistent across all individuals. Shells from which the periostracum has been lost were common but always empty, and cannot be assigned to either form. Such denuded shells (<xref ref-type="fig" rid="F3">Figs 22–24</xref>) have relatively few (up to 8) weak spiral keels on the body whorl (including umbilical part), with fine, extremely close incised radial lines between the keels. All nine live-collected individuals of the fringed form were dissected and a penis was detected in six of them. A penis was not detected in any of nine individuals of the hairy form.</p></tp:treatment-sec><tp:treatment-sec sec-type="Remarks"><title>Remarks:</title><p>This species is attributed to Cyclophoridae: <tp:taxon-name>Cyathopoma</tp:taxon-name> <italic>sensu lato</italic> following <xref ref-type="bibr" rid="B23">Emberton (2003)</xref>. All forms of <tp:taxon-name>Cyathopoma pembense</tp:taxon-name> differ from the few other East African Cyclophoridae in being larger and more depressed than <tp:taxon-name>Cyathopoma azaniense</tp:taxon-name> Verdcourt, 1978 (<xref ref-type="fig" rid="F3">Figs 13–15</xref>), an undescribed <italic>azaniense</italic>-like species from the East Usambaras (<xref ref-type="bibr" rid="B96">Verdcourt 2006</xref>; NMW material examined), and the Malawian <tp:taxon-name>Cyathopoma tres</tp:taxon-name> van Bruggen, 2008 (<xref ref-type="bibr" rid="B11">van Bruggen 2008</xref>). They are also larger than the Central African <tp:taxon-name>Cyathopoma papillaris</tp:taxon-name> (von Martens, 1892) and have fewer spiral keels (see <xref ref-type="bibr" rid="B9">van Bruggen 1986</xref>). The elaborate periostracum appears to be unique among East African taxa but similar features occur in some southeast African and western Indian Ocean island taxa. <tp:taxon-name>Cyathopoma pembense</tp:taxon-name> differs from species of the southeast African <tp:taxon-name>Chondrocyclus</tp:taxon-name> Ancey, 1898 either in the operculum or in periostracal features; <tp:taxon-name>Cyathopoma putealis</tp:taxon-name> Connolly, 1939 and <tp:taxon-name>Cyathopoma trifimbriatus</tp:taxon-name> Connolly, 1939 have fringes like <tp:taxon-name>Cyathopoma pembense</tp:taxon-name> but very different opercula (see <xref ref-type="bibr" rid="B9">van Bruggen 1986</xref>; <xref ref-type="bibr" rid="B38">Herbert and Kilburn 2004</xref>). <tp:taxon-name>Cyathopoma pembense</tp:taxon-name> is more depressed and differs in periostracum from the Seychelles <tp:taxon-name>Cyathopoma blanfordi</tp:taxon-name> H. Adams, 1868 (see <xref ref-type="bibr" rid="B30">Gerlach 2006a</xref>, <xref ref-type="bibr" rid="B31">b</xref>). Photographs of <tp:taxon-name>Cyathopoma pembense</tp:taxon-name> were compared with the BMNH types of several Comoros species attributed to <tp:taxon-name>“Cyclotopsis”</tp:taxon-name> (<tp:taxon-name>Cyathopoma nevilli</tp:taxon-name> Morelet, 1877, <tp:taxon-name>Cyathopoma ilicum</tp:taxon-name> Morelet, 1877, and <tp:taxon-name>Cyathopoma horrida</tp:taxon-name> Morelet, 1887). Although worn, none of these were an exact match for <tp:taxon-name>Cyathopoma pembense</tp:taxon-name>. Nor does it agree with the descriptions or figures of any other cyclophorid of the Comoros (see <xref ref-type="bibr" rid="B26">Fischer-Piette and Vukadinovic 1974</xref>), Madagascar (<xref ref-type="bibr" rid="B23">Emberton 2003</xref>, <xref ref-type="bibr" rid="B24">2004</xref>), the Mascarenes (<xref ref-type="bibr" rid="B35">Griffiths and Florens 2006</xref>), the Seychelles (<xref ref-type="bibr" rid="B30">Gerlach 2006a</xref>, <xref ref-type="bibr" rid="B31">b</xref>), nor any Asian species known to us.</p><p>The variation shown by this species is striking. One might consider the extreme periostracal forms separate species, albeit indistinguishable when the shells are denuded. However the presence of intermediates suggests that this is not the case. The variation could result from sexual dimorphism (hairy forms female, fringed forms male) <!--PageBreak-->which would explain their occurrence in sympatry. However, sexual dimorphism would not explain the existence of intermediate forms. It would also demand that the three fringed individuals without a penis were immature males rather than females, when equally possible is that fringed forms consist of three females and six males while and all nine hairy individuals were immature. Natural wear and corrosion on the periostracum, presumably from hairy to fringed forms, would explain the latter possibility and account for the continuum of variation. It would not, however, easily explain the existence of live animals of both types (in each case both adults and juveniles in sympatry, where presumably the whole population is exposed to similar factors causing wear and corrosion. Possibly both sexual dimorphism and wear on the shells play a part in this unusual pattern. More speculatively, other alternatives include incomplete speciation or hybridisation between two closely related species.</p></tp:treatment-sec><tp:treatment-sec sec-type="Distribution"><title>Distribution:</title><p>Apparently endemic to Pemba island.</p></tp:treatment-sec><tp:treatment-sec sec-type="Etymology"><title>Etymology:</title><p><italic>pembense</italic>, from Pemba island, a noun in the generative case.</p></tp:treatment-sec><tp:treatment-sec><!--Section generated to contain objects referenced in tp:taxon-treatment.--><fig id="F3" position="float" orientation="portrait"><label>Figures 13–24.</label><caption><p>Cyclophoridae from Pemba. <bold>13–15</bold> <tp:taxon-name>Cyathopoma azaniense</tp:taxon-name> <bold>16–18</bold> <tp:taxon-name>Cyathopoma pembense</tp:taxon-name> sp. n., live-collected holotype <bold>19–21</bold> <tp:taxon-name>Cyathopoma pembense</tp:taxon-name> sp. n., paratype (live-collected specimen with periostracal fringe) <bold>22–24</bold> <tp:taxon-name>Cyathopoma pembense</tp:taxon-name>, sp. n., paratype, dead-collected specimen without periostracum.</p></caption><graphic xmlns:xlink="http://www.w3.org/1999/xlink" xlink:href="ZooKeys-070-001-g003.jpg" position="float" orientation="portrait" xlink:type="simple"/></fig><fig id="F4" position="float" orientation="portrait"><label>Figures 25–32.</label><caption><p>Cyclophoridae and Stylommatophora from Pemba. <bold>25</bold> <tp:taxon-name>Cyathopoma pembense</tp:taxon-name> sp. n., paratype, periostracal hairs and protoconch of <bold>26</bold> <tp:taxon-name>Cyathopoma pembense</tp:taxon-name> sp. n., protoconch of paratype with periostracal fringe <bold>27</bold> <tp:taxon-name>Cyathopoma pembense</tp:taxon-name> sp. n., paratype, periostracal fringe <bold>28</bold> <tp:taxon-name>Rhachistia braunsi</tp:taxon-name> <bold>29</bold> <tp:taxon-name>Gittenedouardia conulina</tp:taxon-name> <bold>30</bold> <tp:taxon-name>Curvella subvirescens</tp:taxon-name> <bold>31</bold> <tp:taxon-name>Striosubulina striatella</tp:taxon-name> <bold>32</bold> <tp:taxon-name>Pseudopeas igembiense</tp:taxon-name>.</p></caption><graphic xmlns:xlink="http://www.w3.org/1999/xlink" xlink:href="ZooKeys-070-001-g004.jpg" position="float" orientation="portrait" xlink:type="simple"/></fig><fig id="F1" position="float" orientation="portrait"><label>Figure 1.</label><caption><p><bold>A</bold> Pemba and the surrounding area. Contours: 200m and 1000m (above sea level); 200m (below sea level). The land below 400m, including the islands, roughly corresponds to the Zanzibar-Inhambane vegetation mosaic of <xref ref-type="bibr" rid="B102">White (1983)</xref> in which coastal forest fragments are scattered. <bold>B</bold> sites surveyed on Pemba in 2009, numbered as in Table 1, with forest reserves (shaded areas) and large towns marked.</p></caption><graphic xmlns:xlink="http://www.w3.org/1999/xlink" xlink:href="ZooKeys-070-001-g001.jpg" position="float" orientation="portrait" xlink:type="simple"/></fig><table-wrap id="T1" position="float" orientation="portrait"><label>Table 1.</label><caption><p>Survey sites (numbered as in <xref ref-type="fig" rid="F1">Fig. 1B</xref>) and grouped into habitat types. Ngezi FR sites are grouped into two habitat types according to underlying geology. “Person-hours” is the total time spent on direct search and “litter” is the approximate volume of litter sieved (litres). Codes in square brackets are original site names and dates of collection.</p></caption><table><tbody><tr><th rowspan="1" colspan="4">Details</th><th rowspan="1" colspan="2">Search effort</th></tr><tr><th rowspan="1" colspan="1">No.</th><th rowspan="1" colspan="1">Habitat type</th><th rowspan="1" colspan="1">Latitude / longitude</th><th rowspan="1" colspan="1">Description</th><th rowspan="1" colspan="1">Person-hours / litter </th><th rowspan="1" colspan="1">Habitat type total</th></tr><tr><td rowspan="1" colspan="1">1</td><td rowspan="1" colspan="1">Ngezi FR (sand/soil)</td><td rowspan="1" colspan="1">-4.939691 / 39.708538</td><td rowspan="1" colspan="1">High moist forest on sandy alluvial soil within reserve less than 1km from entrance [N1,7.2.09]</td><td rowspan="1" colspan="1">10 / 8</td><td rowspan="1" colspan="1">28 / 104</td></tr><tr><td rowspan="1" colspan="1">2</td><td rowspan="1" colspan="1">-4.935586 / 39.699225</td><td rowspan="1" colspan="1">High moist forest on sandy alluvial soil in centre of reserve [N3,8.2.09]</td><td rowspan="1" colspan="1">12 / 64</td></tr><tr><td rowspan="1" colspan="1">3</td><td rowspan="1" colspan="1">-4.919125 / 39.695277</td><td rowspan="1" colspan="1">High forest and swamp forest on dark alluvial soil in north of reserve [N6,11.2.09]</td><td rowspan="1" colspan="1">3 / 8</td></tr><tr><td rowspan="1" colspan="1">4</td><td rowspan="1" colspan="1">-4.962009 / 39.706607</td><td rowspan="1" colspan="1">High moist forest on muddy alluvial soil in stream valley in south of reserve [N7,11.2.09]</td><td rowspan="1" colspan="1">3 / 24</td></tr><tr><td rowspan="1" colspan="1">5</td><td rowspan="1" colspan="1">Ngezi FR (coral rag)</td><td rowspan="1" colspan="1">-4.946789 / 39.678755</td><td rowspan="1" colspan="1">Dry forest on dark, sandy soil on coral rag on Tondooni peninsula within reserve [N2,7.2.09]</td><td rowspan="1" colspan="1">12 / 24</td><td rowspan="1" colspan="1">22 / 64</td></tr><tr><td rowspan="1" colspan="1">6</td><td rowspan="1" colspan="1">-4.959658 / 39.685578</td><td rowspan="1" colspan="1">Dry forest and thicket on dark, sandy soil on coral rag on coast of Tondooni peninsula within reserve [N4,8.2.09]</td><td rowspan="1" colspan="1">10 / 40</td></tr><tr><td rowspan="1" colspan="1">7</td><td rowspan="1" colspan="1">Ras Kiuyu FR</td><td rowspan="1" colspan="1">-4.907837 / 39.86269</td><td rowspan="1" colspan="1">Dry forest on light, not sandy soil on coral rag in  degraded high forest in south of reserve [R1,10.2.09]</td><td rowspan="1" colspan="1">10 / 32</td><td rowspan="1" colspan="1">10 /32</td></tr><tr><td rowspan="1" colspan="1">8</td><td rowspan="1" colspan="1">Msitu Mkuu FR</td><td rowspan="1" colspan="1">-5.000081 / 39.832091</td><td rowspan="1" colspan="1">Moist forest on dark, not sandy soil on coral rag in high forest in north of reserve [M1,10.2.09]</td><td rowspan="1" colspan="1">12.5 / 32</td><td rowspan="1" colspan="1">12.5 / 32</td></tr><tr><td rowspan="1" colspan="1">9</td><td rowspan="1" colspan="1">Non-FR sites</td><td rowspan="1" colspan="1">-4.967589 / 39.855051</td><td rowspan="1" colspan="1">Mango trees on reddish, sandy soil near Kiuyu School [K1,10.2.09]</td><td rowspan="1" colspan="1">1.5 / 0</td><td rowspan="1" colspan="1">26.5 / 48</td></tr><tr><td rowspan="1" colspan="1">10</td><td rowspan="1" colspan="1">-5.042864 / 39.73521</td><td rowspan="1" colspan="1">Clove and fruit tree woodland on reddish, not sandy soil near Wete [117,11/13.2.09]</td><td rowspan="1" colspan="1">6 / 16</td></tr><tr><td rowspan="1" colspan="1">11</td><td rowspan="1" colspan="1">-5.235746 / 39.606019</td><td rowspan="1" colspan="1">Mature bushland on coral rag in interior of Misali Island [MI,14.2.09]</td><td rowspan="1" colspan="1">3 / 0</td></tr><tr><td rowspan="1" colspan="1">12</td><td rowspan="1" colspan="1">-5.276008 / 39.769607</td><td rowspan="1" colspan="1">Clove and fruit tree woodland on dark, not sandy soil near Matuleni [MT,15.2.09]</td><td rowspan="1" colspan="1">3 / 8</td></tr><tr><td rowspan="1" colspan="1">13</td><td rowspan="1" colspan="1">-5.313227 / 39.689677</td><td rowspan="1" colspan="1">Clove and fruit tree woodland on reddish, not sandy soil near Wambaa [119,13.2.09]</td><td rowspan="1" colspan="1">6 / 0</td></tr><tr><td rowspan="1" colspan="1">14</td><td rowspan="1" colspan="1">-5.387244 / 39.765766</td><td rowspan="1" colspan="1">Clove and fruit tree woodland on dark, sandy soil near Chwaka [CH,15.2.09]</td><td rowspan="1" colspan="1">3 / 16</td></tr><tr><td rowspan="1" colspan="1">15</td><td rowspan="1" colspan="1">-5.379286 / 39.691308</td><td rowspan="1" colspan="1">Clove and fruit tree woodland on reddish, not sandy soil near Mtondoni [MO,15.2.09]</td><td rowspan="1" colspan="1">4 / 8</td></tr></tbody></table></table-wrap></tp:treatment-sec><ref-list><ref id="B102"><mixed-citation xmlns:xlink="http://www.w3.org/1999/xlink" xlink:type="simple"><person-group><name name-style="western"><surname>White</surname><given-names>F</given-names></name></person-group> (<year>1983</year>) <source>The vegetation of Africa: a descriptive memoir</source>. <publisher-name>UNESCO</publisher-name>, <publisher-loc>Paris, France</publisher-loc>, <lpage>356</lpage> pp.</mixed-citation></ref><ref id="B23"><mixed-citation xmlns:xlink="http://www.w3.org/1999/xlink" xlink:type="simple"><person-group><name name-style="western"><surname>Emberton</surname><given-names>KC</given-names></name></person-group> (<year>2003</year>)<article-title> Madagascan <italic>Cyathopoma</italic> sensu lato.</article-title><source>Archiv für Molluskenkunde</source><volume>132</volume> (<issue>1–2</issue>):<fpage>9</fpage>-<lpage>91</lpage>.</mixed-citation></ref><ref id="B96"><mixed-citation xmlns:xlink="http://www.w3.org/1999/xlink" xlink:type="simple"><person-group><name name-style="western"><surname>Verdcourt</surname><given-names>B</given-names></name></person-group> (<year>2006</year>) <source>A Revised List of the Non-marine Mollusca of East Africa (Kenya, Tanzania and Uganda, excluding Lake Malawi)</source>. <publisher-name>B Verdcourt</publisher-name>, <publisher-loc>Maidenhead, UK</publisher-loc>.</mixed-citation></ref><ref id="B11"><mixed-citation xmlns:xlink="http://www.w3.org/1999/xlink" xlink:type="simple"><person-group><name name-style="western"><surname>van Bruggen</surname><given-names>AC</given-names></name></person-group> (<year>2008</year>)<article-title> New studies on the land molluscs of Malawi, a second interim progress report. Prolegomena for a new checklist.</article-title><source>Basteria</source><volume>72</volume> (<issue>4–6</issue>):<fpage>353</fpage>-<lpage>368</lpage>.</mixed-citation></ref><ref id="B9"><mixed-citation xmlns:xlink="http://www.w3.org/1999/xlink" xlink:type="simple"><person-group><name name-style="western"><surname>van Bruggen</surname><given-names>AC</given-names></name></person-group> (<year>1986</year>)<article-title> Further notes on Afrotropical prosobranch land molluscs (Gastropoda Prosobranchia: Maizaniidae, Cyclophoridae).</article-title><source>Proceedings of the Koninklijke Nederlandse Akademie van Wetenschappen Series C</source><volume>89</volume> (<issue>4</issue>):<fpage>357</fpage>-<lpage>378</lpage>.</mixed-citation></ref><ref id="B38"><mixed-citation xmlns:xlink="http://www.w3.org/1999/xlink" xlink:type="simple"><person-group><name name-style="western"><surname>Herbert</surname><given-names>D</given-names></name><name name-style="western"><surname>Kilburn</surname><given-names>D</given-names></name></person-group> (<year>2004</year>) <source>Field guide to the land snails and slugs of eastern South Africa</source>. <publisher-name>Natal Museum</publisher-name>, <publisher-loc>Pietermaritzburg, South Africa</publisher-loc>, <fpage>337</fpage> pp.</mixed-citation></ref><ref id="B30"><mixed-citation xmlns:xlink="http://www.w3.org/1999/xlink" xlink:type="simple"><person-group><name name-style="western"><surname>Gerlach</surname><given-names>J</given-names></name></person-group> (<year>2006a</year>)<article-title> Cyclophoridae and Pomatiasidae (Mollusca: Prosobranchia) of the Seychelles islands.</article-title><source>Journal of Conchology</source><volume>39</volume> (<issue>1</issue>):<fpage>99</fpage>-<lpage>104</lpage>.</mixed-citation></ref><ref id="B31"><mixed-citation xmlns:xlink="http://www.w3.org/1999/xlink" xlink:type="simple"><person-group><name name-style="western"><surname>Gerlach</surname><given-names>J</given-names></name></person-group> (<year>2006b</year>) <source>Terrestrial and freshwater Mollusca of the Seychelles islands</source>. <publisher-name>Backhuys</publisher-name>, <publisher-loc>Leiden, The Netherlands</publisher-loc>, <lpage>141</lpage> pp.</mixed-citation></ref><ref id="B26"><mixed-citation xmlns:xlink="http://www.w3.org/1999/xlink" xlink:type="simple"><person-group><name name-style="western"><surname>Fischer-Piette</surname><given-names>E</given-names></name><name name-style="western"><surname>Vukadinovic</surname><given-names>D</given-names></name></person-group> (<year>1974</year>)<article-title> Les mollusques terrestres des Iles Comores.</article-title><source>Mémoires du Muséum National D’Histoire Naturelle (Nouvelle Série: Série A, Zoologie)</source><volume>84</volume>:<fpage>1</fpage>-<lpage>77</lpage>.</mixed-citation></ref><ref id="B24"><mixed-citation xmlns:xlink="http://www.w3.org/1999/xlink" xlink:type="simple"><person-group><name name-style="western"><surname>Emberton</surname><given-names>KC</given-names></name></person-group> (<year>2004</year>)<article-title> Madagascan <italic>Georissa, Cyclotus, Omphalotropis</italic> and so-called <italic>Chondrocyclus</italic>.</article-title><source>Archiv für Molluskenkunde</source><volume>133</volume> (<issue>1–2</issue>):<fpage>69</fpage>-<lpage>107</lpage>.</mixed-citation></ref><ref id="B35"><mixed-citation xmlns:xlink="http://www.w3.org/1999/xlink" xlink:type="simple"><person-group><name name-style="western"><surname>Griffiths</surname><given-names>OL</given-names></name><name name-style="western"><surname>Florens</surname><given-names>VFB</given-names></name></person-group> (<year>2006</year>) <source>A field guide to the non-marine molluscs of the Mascarene Islands (Mauritius, Rodrigues and Réunion) and the Northern Dependencies of Mauritius</source>. <publisher-name>Bioculture Press</publisher-name>, <publisher-loc>Mauritius</publisher-loc>, <lpage>188</lpage> pp.</mixed-citation></ref></ref-list></tp:taxon-treatment>
