# Supplementary material for: Terrestrial molluscs of Pemba Island, Zanzibar, Tanzania, and its status as an “oceanic” island
Source: Zookeys. 2010 Nov 29;(70):1–39. doi: 10.3897/zookeys.70.762 (PMC3088446; doi:10.3897/zookeys.70.762)
Supplement: XML Treatment for "Dendrolimax" vangoethemi [file zookeys.70.762-treatment2.xml]

<!DOCTYPE tp:taxon-treatment
  PUBLIC "-//TaxonX//DTD Taxonomic Treatment Publishing DTD v0 20100105//EN" "tax-treatment-NSO.dtd">
<tp:taxon-treatment xmlns:tp="http://www.plazi.org/taxpub"><tp:treatment-meta><mixed-citation publication-type="journal"><person-group><name><surname>Rowson</surname><given-names>B</given-names></name><name><surname>Warren</surname><given-names>B. H.</given-names></name><name><surname>Ngereza</surname><given-names>C. F.</given-names></name></person-group><article-title>Terrestrial molluscs of Pemba Island, Zanzibar, Tanzania, and its status as an “oceanic” island</article-title><source>Zookeys</source><day>29</day><month>11</month><year>2010</year><volume>2010</volume><issue>70</issue><fpage>1</fpage><lpage>39</lpage><pub-id pub-id-type="doi">10.3897/zookeys.70.762</pub-id></mixed-citation></tp:treatment-meta><tp:nomenclature><label>2.</label><tp:taxon-name>
                            "<tp:taxon-name-part taxon-name-part-type="genus">Dendrolimax</tp:taxon-name-part>"
                            <tp:taxon-name-part taxon-name-part-type="species">vangoethemi</tp:taxon-name-part>
                        <object-id xmlns:xlink="http://www.w3.org/1999/xlink" xlink:type="simple">urn:lsid:zoobank.org:act:40EB98A1-E93A-47FA-B81C-C4F545FFD298</object-id>
                        </tp:taxon-name><tp:taxon-authority>Rowson</tp:taxon-authority><tp:taxon-status xmlns:xlink="http://www.w3.org/1999/xlink" xlink:type="simple">sp. n.</tp:taxon-status><xref ref-type="fig" rid="F2">Figs 11–12</xref><xref ref-type="fig" rid="F7">64–75</xref></tp:nomenclature><tp:treatment-sec sec-type="Type material"><title>Type material</title><p>(all from TANZANIA: Zanzibar: Pemba Island). <bold>Holotype</bold> (NMW.Z.2009.013.00211): slug 30.0 mm long in 80% ethanol, on understorey foliage during day, Ngezi FR (Locality 2 in <xref ref-type="fig" rid="F1">Fig. 1</xref> and <xref ref-type="table" rid="T1">Table 1</xref>), 8 February 2009, leg. B. Rowson, B. H. Warren, C. F. Ngereza &amp; local collectors.</p><p>Paratype 1 (NMW.Z.2009.013.00212): slug 37.5 mm long in 80% ethanol; other data as holotype. Paratype 2 (NMW.Z.2009.013.00213): slug 31.0 mm long in 80% ethanol; other data as holotype. Paratype 3 (NMW.Z.2009.013.00214): slug 25.0 mm long in 80% ethanol; other data as holotype. Paratype 4 (IRSNB.IG.31599/MT2317): slug 18.0 mm long in 80% ethanol; other data as holotype. Paratype 5 (NMT): slug 19.0 mm long in 80% ethanol, on understorey foliage during day, Ngezi FR (Locality 6 in <xref ref-type="fig" rid="F1">Fig. 1</xref> and <xref ref-type="table" rid="T1">Table 1</xref>), 8 February 2009, leg. B. Rowson, B. H. Warren, C. F. Ngereza &amp; local collectors. Paratype 6 (NMW.Z.2009.013.00215): slug 18.5 mm long in 80% ethanol; leaf litter during day, Ras Kiuyu FR (Locality 7 in <xref ref-type="fig" rid="F1">Fig. 1</xref> and <xref ref-type="table" rid="T1">Table 1</xref>), leg. B. Rowson, B. H. Warren, C. F. Ngereza &amp; local collectors.</p></tp:treatment-sec><tp:treatment-sec sec-type="Diagnosis"><title>Diagnosis:</title><p>Medium-sized slug (to at least 55mm in life) with strong keel prolonged into long caudal appendage, with mantle completely covering shell. Pale to colourless, with dorsum covered in pustules. Viscera not extending far into tail, shell mineralised, jaw with no or weak projection. Radula unique in having up to 280 tiny, tricuspid teeth per half-row. Genitalia broadly similar to other <tp:taxon-name>Dendrolimax</tp:taxon-name>.</p></tp:treatment-sec><tp:treatment-sec sec-type="Description"><title>Description:</title><p>Note: points of agreement with an unnamed East Usambara species as discussed by <xref ref-type="bibr" rid="B97">Verdcourt and Polhill (1961)</xref> (see below) are marked with “*”.</p><p>External features: Medium-sized slug (extended length to at least 55mm in life, or 37.5mm in 80% ethanol)*. Tail strongly keeled* and hollowed out behind mantle*; keel<!--PageBreak--> prolonged into long straight caudal appendage* above small caudal pore*. Viscera extending little more than half-way into tail*. Body bell-shaped in cross-section when extended, but able to flatten body considerably. Sole not narrow, evenly tripartite*. Peripodial grooves clear, from tail to genital orifice and head. Mantle fully attached posteriorly, free anteriorly, not grooved, subangulate rather than rounded behind, completely covering shell, lacking a dorsal pore or slit*. Pneumostome in posterior third of mantle*. Genital orifice far forward, near right lower tentacle. No head wart or similar structure detected. Integumental tubercles barely detectable on mantle, tail or cephalopodium; instead, whole dorsum rather densely and regularly covered in hemispherical (rather than prickly) pustules*. Dorsum largely colourless and translucent*, with green, grey or pink tinge*, acquiring a green cast when on foliage; keel white; sole colourless. Diffuse, slate-grey pigment on caudal appendage, bordering keel* and/or in obscure blotches or bands on mantle in some specimens*, absent in others; remains on preservation. Pustules conspicuously white*, remaining so on preservation. Ommatophore retractors grey-ochre on preservation.</p><p>Jaw and radula: Jaw solid, semi-lunate, lacking median projection (holotype), or projection very weak (paratype). Radula of holotype broad (3.65 mm wide × 2.20 mm long), of 155 rows (over 50 angular rows per mm length). Teeth extremely small* and extremely numerous*, to nearly 450 in each half-row*, with a central tooth. All teeth (including central tooth) tricuspid*, with very little change across the row, perhaps becoming more s-shaped laterally. Ectocones larger (or at least projecting further) than mesocones in all teeth except central tooth. This is unlike any radula figured in <xref ref-type="bibr" rid="B34">van Goethem (1977)</xref> where mesocones are always the largest cusps, and the maximum number of teeth per half-row is around 280, and only in radulae over 5.00 mm wide. The radula form may suggest a microphagous, rather than phytophagous diet.</p><p>Shell and pallial complex: Shell unguiform, bilaterally symmetrical, to at least 4.10 mm long, infilled, mineralised and white* (i.e. not fragile as in other <tp:taxon-name>Dendrolimax</tp:taxon-name>). Pallial area well vascularised.</p><p>Genitalia: Right ommatophore retractor passes between penis and vagina. No atrial diverticulum or stimulator*. Long flagellum present in place of calc sac*. Epiphallus long, stiff, not spiralling around penis*. Penial retractor short, attaching well below flagellum, perhaps obtaining from diaphragm. Penis with basal sheath, contiguous with penis wall apically, internally with longitudinal pilasters and a basal papilla; similar to that of several <tp:taxon-name>Dendrolimax</tp:taxon-name> (see <xref ref-type="bibr" rid="B34">van Goethem 1977</xref>). Bursa copulatrix duct arising low on vagina, bound to it by sheath-like circular muscle fibres. Bursa copulatrix long, weakly clavate, reaching upper part of spermoviduct*. Vagina and free oviduct with a clear, thick-walled sheath*. Hermaphroditic duct extremely short*, barely perceptible between spermoviduct and large yellow ovotestis, which lies near rear of mantle. Albumen gland small, hook-shaped*. No spermatophores were recovered from the Pemba material which may not be fully adult.</p></tp:treatment-sec><tp:treatment-sec sec-type="Remarks"><title>Remarks:</title><p>This distinctive species was found only in FRs. At Ngezi, the slugs were found on the underside of large understorey leaves, up to 2m above ground. The body was held flattened with one optic tentacle protruding (<xref ref-type="fig" rid="F2">Fig. 12</xref>). At Ras Kiuyu FR the species was found in litter. It appears to be undescribed although it (or a similar species) may occur in the East Usambara Mts. Beyond that its affinities are less certain.</p><p><!--PageBreak--><xref ref-type="bibr" rid="B34">Van Goethem (1977)</xref> thoroughly revised the known urocyclid slugs of Africa and Madagascar and provided keys to internal characters. The Pemba species keys readily out to Dendrolimacini (sole genus <tp:taxon-name>Dendrolimax</tp:taxon-name> Heynemann, 1868). The only East African record of the mainly Central-West African <tp:taxon-name>Dendrolimax</tp:taxon-name> is an unnamed and incompletely described species collected by <xref ref-type="bibr" rid="B87">Verdcourt (1960)</xref> from Thika Gorge, Kenya, who indicated a swollen lower oviduct not present in the Pemba species. Moreover the Pemba species differs from all other <tp:taxon-name>Dendrolimax</tp:taxon-name> in the radula, body form, and shell, although the genitalia are similar. It shows much clearer similarities to a taxon referred to as “<italic>Genus et species nov</italic>.” by <xref ref-type="bibr" rid="B97">Verdcourt and Polhill (1961, p. 32–33, fig. 42)</xref> from Sigi in the East Usambara Mts. (1961). They said, “This mollusc does not belong to the family Urocyclidae judging by [the] radula but to an isolated subfamily of the Helicarionidae near to the Durgellinae”. <xref ref-type="bibr" rid="B34">Van Goethem (1977)</xref> could not obtain material of this taxon for his revision but considered it a urocyclid. He treated it as “Species E”, <italic>incertae sedis</italic> after Dendrolimacini and Upembellini along with a “Species D” from Grand Comore to which he noted a similarity in the genitalia, but not the radula. Neither <xref ref-type="bibr" rid="B97">Verdcourt and Polhill (1961)</xref> nor <xref ref-type="bibr" rid="B34">van Goethem (1977)</xref> were certain whether the specimens of “Species E” or “Species D” were adult. This is an important consideration since slugs may change in appearance as they grow. However, neither Verdcourt and Polhill, van Goethem with his experience of growth series of many taxa, nor other slug workers (e.g. <xref ref-type="bibr" rid="B28">Forcart 1967</xref>) could attribute these forms to any known species or genus. <xref ref-type="bibr" rid="B97">Verdcourt and Polhill (1961)</xref> noted that there was no absolute criterion, e.g. concerning the size of the albumen gland, for recognising adulthood in urocyclid slugs. Since 1977 there has been little further work on the group in East Africa. The Pemba species, which will probably prove to include also the East Usambara species, is here described provisionally in <tp:taxon-name>Dendrolimax</tp:taxon-name>. Consideration was given to erecting a new genus but owing to a lack of unique features in the genitalia, and the large number of available genus-group names, is avoided until more data are available.</p><p>Although this species is fully limacised, there are also similarities in the body form and genitalia to numerous Afrotropical semi-slug genera, among them <tp:taxon-name>Verrucarion</tp:taxon-name> van Mol, 1970 of West and central Africa (<xref ref-type="bibr" rid="B47">van Mol 1970</xref>) and <tp:taxon-name>Malagarion</tp:taxon-name> Tillier, 1979 of Madagascar. The resemblance to the latter extends to the radula and white pustules (see <xref ref-type="bibr" rid="B85">Tillier 1979</xref>, <xref ref-type="bibr" rid="B21">Emberton 1994</xref>). <xref ref-type="bibr" rid="B47">Van Mol (1970)</xref> treated all African genera in Urocyclidae: Urocyclinae or Gymnarioninae. <xref ref-type="bibr" rid="B85">Tillier (1979)</xref> considered <tp:taxon-name>Malagarion</tp:taxon-name> to belong, with the Mascarene <tp:taxon-name>Colparion</tp:taxon-name> Laidlaw, 1938 in Helicarionidae: Ariophantinae and not Urocyclinae(/idae). He noted that the radula, but not genitalia, of <tp:taxon-name>Malagarion</tp:taxon-name> was similar to the Asian Durgellini (founded on the Burmese semi-slug <tp:taxon-name>Durgella</tp:taxon-name> Blanford, 1863). <xref ref-type="bibr" rid="B97">Verdcourt and Polhill (1961)</xref> had also noted a radula similarity between their East Usambara species and the Durgellinae, although this was not discussed by <xref ref-type="bibr" rid="B34">van Goethem (1977)</xref>. Certainly the radula would be unique in Urocyclinae sensu <xref ref-type="bibr" rid="B34">van Goethem (1977)</xref>, and resembles <tp:taxon-name>Malagarion</tp:taxon-name> in the size and number of teeth, and the large ectocones (at least on the more marginal teeth of <tp:taxon-name>Malagarion</tp:taxon-name>). The monophyly of these major groups is questionable while the systematics of trop<!--PageBreak-->ical Limacoidea is still far from resolved (e.g. <xref ref-type="bibr" rid="B85">Tillier 1979</xref>, <xref ref-type="bibr" rid="B37">Hausdorf 1998</xref>, <xref ref-type="bibr" rid="B73">Schileyko 2002</xref>), but it remains possible that this species is related to one of them rather than other <tp:taxon-name>Dendrolimax</tp:taxon-name>.</p></tp:treatment-sec><tp:treatment-sec sec-type="Distribution"><title>Distribution:</title><p>Pemba island; probably also East Usambara Mts.</p></tp:treatment-sec><tp:treatment-sec sec-type="Etymology"><title>Etymology:</title><p><italic>vangoethemi</italic>, a noun in the generative case, for Dr. J. L. van Goethem of IRSNB, in recognition of his thorough and highly accessible monograph on Afrotropical urocyclid slugs.</p></tp:treatment-sec><tp:treatment-sec><!--Section generated to contain objects referenced in tp:taxon-treatment.--><fig id="F2" position="float" orientation="portrait"><label>Figures 2–12.</label><caption><p>Living animals of selected species from Pemba (not to scale). <bold>2</bold> <tp:taxon-name>“Assiminea” aurifera</tp:taxon-name> <bold>3</bold> <tp:taxon-name>Tropidophora zanguebarica</tp:taxon-name> <bold>4</bold> <tp:taxon-name>Subulona ordinaria</tp:taxon-name> <bold>5</bold> <tp:taxon-name>Gonaxis denticulatus</tp:taxon-name> <bold>6</bold> <tp:taxon-name>Gulella planidens</tp:taxon-name> <bold>7</bold> <tp:taxon-name>Tayloria shimbiensis</tp:taxon-name> <bold>8</bold> <tp:taxon-name>Edentulina obesa</tp:taxon-name> <bold>9</bold> <tp:taxon-name>Trochonanina mozambicensis</tp:taxon-name> <bold>10</bold> <tp:taxon-name>Pembatoxon insulare</tp:taxon-name> <bold>11</bold> <tp:taxon-name>“Dendrolimax” vangoethemi</tp:taxon-name> (Paratype 2) <bold>12</bold> <tp:taxon-name>Dendrolimax vangoethemi</tp:taxon-name> (Paratype 1).</p></caption><graphic xmlns:xlink="http://www.w3.org/1999/xlink" xlink:href="ZooKeys-070-001-g002.jpg" position="float" orientation="portrait" xlink:type="simple"/></fig><fig id="F7" position="float" orientation="portrait"><label>Figures 64–75.</label><caption><p><tp:taxon-name>“Dendrolimax” vangoethemi</tp:taxon-name> sp. n. from Pemba. <bold>64–68:</bold> Radula of holotype: <bold>64</bold> marginal teeth <bold>65</bold> lateral teeth <bold>66</bold> central teeth including median tooth (M) <bold>67</bold> whole radular row <bold>68</bold> whole radula. <bold>69–71</bold> genitalia of Paratype 2: <bold>69</bold> genitalia <bold>70</bold> free oviduct and sheath <bold>71</bold> penis and sheath; <bold>72–73</bold> shell of holotype: <bold>74</bold> jaw of holotype <bold>75</bold> tail of Paratype 2 in 80% ethanol. Abbreviations: <bold>ag</bold> albumen gland <bold>at</bold> atrium <bold>bc</bold> bursa copulatrix <bold>ca</bold> caudal appendage <bold>ep</bold> epiphallus <bold>ff</bold> foot fringe <bold>fl</bold> flagellum <bold>fo</bold> free oviduct <bold>ke</bold> keel <bold>M</bold> median radular tooth <bold>ot</bold> ovotestis <bold>pe</bold> penis <bold>pr</bold> penial retractor <bold>sh</bold> sheath <bold>vd</bold> vas deferens <bold>vg</bold> vagina.</p></caption><graphic xmlns:xlink="http://www.w3.org/1999/xlink" xlink:href="ZooKeys-070-001-g007.jpg" position="float" orientation="portrait" xlink:type="simple"/></fig><fig id="F1" position="float" orientation="portrait"><label>Figure 1.</label><caption><p><bold>A</bold> Pemba and the surrounding area. Contours: 200m and 1000m (above sea level); 200m (below sea level). The land below 400m, including the islands, roughly corresponds to the Zanzibar-Inhambane vegetation mosaic of <xref ref-type="bibr" rid="B102">White (1983)</xref> in which coastal forest fragments are scattered. <bold>B</bold> sites surveyed on Pemba in 2009, numbered as in Table 1, with forest reserves (shaded areas) and large towns marked.</p></caption><graphic xmlns:xlink="http://www.w3.org/1999/xlink" xlink:href="ZooKeys-070-001-g001.jpg" position="float" orientation="portrait" xlink:type="simple"/></fig><table-wrap id="T1" position="float" orientation="portrait"><label>Table 1.</label><caption><p>Survey sites (numbered as in <xref ref-type="fig" rid="F1">Fig. 1B</xref>) and grouped into habitat types. Ngezi FR sites are grouped into two habitat types according to underlying geology. “Person-hours” is the total time spent on direct search and “litter” is the approximate volume of litter sieved (litres). Codes in square brackets are original site names and dates of collection.</p></caption><table><tbody><tr><th rowspan="1" colspan="4">Details</th><th rowspan="1" colspan="2">Search effort</th></tr><tr><th rowspan="1" colspan="1">No.</th><th rowspan="1" colspan="1">Habitat type</th><th rowspan="1" colspan="1">Latitude / longitude</th><th rowspan="1" colspan="1">Description</th><th rowspan="1" colspan="1">Person-hours / litter </th><th rowspan="1" colspan="1">Habitat type total</th></tr><tr><td rowspan="1" colspan="1">1</td><td rowspan="1" colspan="1">Ngezi FR (sand/soil)</td><td rowspan="1" colspan="1">-4.939691 / 39.708538</td><td rowspan="1" colspan="1">High moist forest on sandy alluvial soil within reserve less than 1km from entrance [N1,7.2.09]</td><td rowspan="1" colspan="1">10 / 8</td><td rowspan="1" colspan="1">28 / 104</td></tr><tr><td rowspan="1" colspan="1">2</td><td rowspan="1" colspan="1">-4.935586 / 39.699225</td><td rowspan="1" colspan="1">High moist forest on sandy alluvial soil in centre of reserve [N3,8.2.09]</td><td rowspan="1" colspan="1">12 / 64</td></tr><tr><td rowspan="1" colspan="1">3</td><td rowspan="1" colspan="1">-4.919125 / 39.695277</td><td rowspan="1" colspan="1">High forest and swamp forest on dark alluvial soil in north of reserve [N6,11.2.09]</td><td rowspan="1" colspan="1">3 / 8</td></tr><tr><td rowspan="1" colspan="1">4</td><td rowspan="1" colspan="1">-4.962009 / 39.706607</td><td rowspan="1" colspan="1">High moist forest on muddy alluvial soil in stream valley in south of reserve [N7,11.2.09]</td><td rowspan="1" colspan="1">3 / 24</td></tr><tr><td rowspan="1" colspan="1">5</td><td rowspan="1" colspan="1">Ngezi FR (coral rag)</td><td rowspan="1" colspan="1">-4.946789 / 39.678755</td><td rowspan="1" colspan="1">Dry forest on dark, sandy soil on coral rag on Tondooni peninsula within reserve [N2,7.2.09]</td><td rowspan="1" colspan="1">12 / 24</td><td rowspan="1" colspan="1">22 / 64</td></tr><tr><td rowspan="1" colspan="1">6</td><td rowspan="1" colspan="1">-4.959658 / 39.685578</td><td rowspan="1" colspan="1">Dry forest and thicket on dark, sandy soil on coral rag on coast of Tondooni peninsula within reserve [N4,8.2.09]</td><td rowspan="1" colspan="1">10 / 40</td></tr><tr><td rowspan="1" colspan="1">7</td><td rowspan="1" colspan="1">Ras Kiuyu FR</td><td rowspan="1" colspan="1">-4.907837 / 39.86269</td><td rowspan="1" colspan="1">Dry forest on light, not sandy soil on coral rag in  degraded high forest in south of reserve [R1,10.2.09]</td><td rowspan="1" colspan="1">10 / 32</td><td rowspan="1" colspan="1">10 /32</td></tr><tr><td rowspan="1" colspan="1">8</td><td rowspan="1" colspan="1">Msitu Mkuu FR</td><td rowspan="1" colspan="1">-5.000081 / 39.832091</td><td rowspan="1" colspan="1">Moist forest on dark, not sandy soil on coral rag in high forest in north of reserve [M1,10.2.09]</td><td rowspan="1" colspan="1">12.5 / 32</td><td rowspan="1" colspan="1">12.5 / 32</td></tr><tr><td rowspan="1" colspan="1">9</td><td rowspan="1" colspan="1">Non-FR sites</td><td rowspan="1" colspan="1">-4.967589 / 39.855051</td><td rowspan="1" colspan="1">Mango trees on reddish, sandy soil near Kiuyu School [K1,10.2.09]</td><td rowspan="1" colspan="1">1.5 / 0</td><td rowspan="1" colspan="1">26.5 / 48</td></tr><tr><td rowspan="1" colspan="1">10</td><td rowspan="1" colspan="1">-5.042864 / 39.73521</td><td rowspan="1" colspan="1">Clove and fruit tree woodland on reddish, not sandy soil near Wete [117,11/13.2.09]</td><td rowspan="1" colspan="1">6 / 16</td></tr><tr><td rowspan="1" colspan="1">11</td><td rowspan="1" colspan="1">-5.235746 / 39.606019</td><td rowspan="1" colspan="1">Mature bushland on coral rag in interior of Misali Island [MI,14.2.09]</td><td rowspan="1" colspan="1">3 / 0</td></tr><tr><td rowspan="1" colspan="1">12</td><td rowspan="1" colspan="1">-5.276008 / 39.769607</td><td rowspan="1" colspan="1">Clove and fruit tree woodland on dark, not sandy soil near Matuleni [MT,15.2.09]</td><td rowspan="1" colspan="1">3 / 8</td></tr><tr><td rowspan="1" colspan="1">13</td><td rowspan="1" colspan="1">-5.313227 / 39.689677</td><td rowspan="1" colspan="1">Clove and fruit tree woodland on reddish, not sandy soil near Wambaa [119,13.2.09]</td><td rowspan="1" colspan="1">6 / 0</td></tr><tr><td rowspan="1" colspan="1">14</td><td rowspan="1" colspan="1">-5.387244 / 39.765766</td><td rowspan="1" colspan="1">Clove and fruit tree woodland on dark, sandy soil near Chwaka [CH,15.2.09]</td><td rowspan="1" colspan="1">3 / 16</td></tr><tr><td rowspan="1" colspan="1">15</td><td rowspan="1" colspan="1">-5.379286 / 39.691308</td><td rowspan="1" colspan="1">Clove and fruit tree woodland on reddish, not sandy soil near Mtondoni [MO,15.2.09]</td><td rowspan="1" colspan="1">4 / 8</td></tr></tbody></table></table-wrap></tp:treatment-sec><ref-list><ref id="B102"><mixed-citation xmlns:xlink="http://www.w3.org/1999/xlink" xlink:type="simple"><person-group><name name-style="western"><surname>White</surname><given-names>F</given-names></name></person-group> (<year>1983</year>) <source>The vegetation of Africa: a descriptive memoir</source>. <publisher-name>UNESCO</publisher-name>, <publisher-loc>Paris, France</publisher-loc>, <lpage>356</lpage> pp.</mixed-citation></ref><ref id="B97"><mixed-citation xmlns:xlink="http://www.w3.org/1999/xlink" xlink:type="simple"><person-group><name name-style="western"><surname>Verdcourt</surname><given-names>B</given-names></name><name name-style="western"><surname>Polhill</surname><given-names>RM</given-names></name></person-group> (<year>1961</year>)<article-title> East African slugs of the family Urocyclidae, III &amp; IV. The genus <italic>Trichotoxon</italic>.</article-title><source>Journal of East African Natural History (Special supplement)</source><volume>7</volume>:<fpage>1</fpage>-<lpage>36</lpage>.</mixed-citation></ref><ref id="B34"><mixed-citation xmlns:xlink="http://www.w3.org/1999/xlink" xlink:type="simple"><person-group><name name-style="western"><surname>van Goethem</surname><given-names>JL</given-names></name></person-group> (<year>1977</year>)<article-title> Révision systématique des Urocyclinae (Mollusca, Pulmonata, Urocyclidae).</article-title><source>Annales Musée Royal de l’Afrique Centrale Tervuren, Sciences Zoologiques</source><volume>218</volume>:<fpage>1</fpage>-<lpage>355</lpage>.</mixed-citation></ref><ref id="B87"><mixed-citation xmlns:xlink="http://www.w3.org/1999/xlink" xlink:type="simple"><person-group><name name-style="western"><surname>Verdcourt</surname><given-names>B</given-names></name></person-group> (<year>1960</year>)<article-title> East African slugs of the family Urocyclidae.</article-title><source>Journal of East African Natural History</source><volume>23</volume>:<fpage>200</fpage>-<lpage>209</lpage>.</mixed-citation></ref><ref id="B28"><mixed-citation xmlns:xlink="http://www.w3.org/1999/xlink" xlink:type="simple"><person-group><name name-style="western"><surname>Forcart</surname><given-names>L</given-names></name></person-group> (<year>1967</year>)<article-title> Studies on the Veronicellidae, Aperidae and Urocyclidae (Mollusca) of South Africa.</article-title><source>Annals of the Natal Museum</source><volume>18</volume> (<issue>3</issue>):<fpage>505</fpage>-<lpage>570</lpage>.</mixed-citation></ref><ref id="B47"><mixed-citation xmlns:xlink="http://www.w3.org/1999/xlink" xlink:type="simple"><person-group><name name-style="western"><surname>van Mol</surname><given-names>JJ</given-names></name></person-group> (<year>1970</year>)<article-title> Révision des Urocyclidae (Mollusca, Gastropoda, Pulmonata). Anatomie-Systématique-Zoogeographie.</article-title><source>Annales Musée Royal de l’Afrique Centrale Tervuren, Sciences Zoologiques</source><volume>180</volume>:<fpage>1</fpage>-<lpage>234</lpage>.</mixed-citation></ref><ref id="B85"><mixed-citation xmlns:xlink="http://www.w3.org/1999/xlink" xlink:type="simple"><person-group><name name-style="western"><surname>Tillier</surname><given-names>S</given-names></name></person-group> (<year>1979</year>)<article-title> <italic>Malagarion paenelimax</italic> gen. nov., spec. nov., a new slug-like helicarionid from Madagascar.</article-title><source>The Veliger</source><volume>21</volume> (<issue>3</issue>):<fpage>361</fpage>-<lpage>368</lpage>.</mixed-citation></ref><ref id="B21"><mixed-citation xmlns:xlink="http://www.w3.org/1999/xlink" xlink:type="simple"><person-group><name name-style="western"><surname>Emberton</surname><given-names>KC</given-names></name></person-group> (<year>1994</year>)<article-title> Thirty new species of Madagascan land snails (Mollusca: Gastropoda).</article-title><source>Proceedings of the National Academy of Sciences of Philadelphia</source><volume>145</volume>:<fpage>147</fpage>-<lpage>189</lpage>.</mixed-citation></ref><ref id="B37"><mixed-citation xmlns:xlink="http://www.w3.org/1999/xlink" xlink:type="simple"><person-group><name name-style="western"><surname>Hausdorf</surname><given-names>B</given-names></name></person-group> (<year>1998</year>)<article-title> Phylogeny of the Limacoidea sensu lato (Gastropoda: Stylommatophora).</article-title><source>Journal of Molluscan Studies</source><volume>64</volume> (<issue>1</issue>):<fpage>35</fpage>-<lpage>66</lpage>.</mixed-citation></ref><ref id="B73"><mixed-citation xmlns:xlink="http://www.w3.org/1999/xlink" xlink:type="simple"><person-group><name name-style="western"><surname>Schileyko</surname><given-names>AA</given-names></name></person-group> (<year>2002</year>)<article-title> Treatise on recent terrestrial pulmonate molluscs. 9. Helicarionidae, Gymnarionidae, Rhysotinidae, Ariophantidae.</article-title><source>Ruthenica, Supplement</source><volume>2</volume>:<fpage>1166</fpage>-<lpage>1307</lpage>.</mixed-citation></ref></ref-list></tp:taxon-treatment>
