# Supplementary material for: Terrestrial molluscs of Pemba Island, Zanzibar, Tanzania, and its status as an “oceanic” island
Source: Zookeys. 2010 Nov 29;(70):1–39. doi: 10.3897/zookeys.70.762 (PMC3088446; doi:10.3897/zookeys.70.762)
Supplement: XML Treatment for Cyathopoma azaniense [file zookeys.70.762-treatment4.xml]

<!DOCTYPE tp:taxon-treatment
  PUBLIC "-//TaxonX//DTD Taxonomic Treatment Publishing DTD v0 20100105//EN" "tax-treatment-NSO.dtd">
<tp:taxon-treatment xmlns:tp="http://www.plazi.org/taxpub"><tp:treatment-meta><mixed-citation publication-type="journal"><person-group><name><surname>Rowson</surname><given-names>B</given-names></name><name><surname>Warren</surname><given-names>B. H.</given-names></name><name><surname>Ngereza</surname><given-names>C. F.</given-names></name></person-group><article-title>Terrestrial molluscs of Pemba Island, Zanzibar, Tanzania, and its status as an “oceanic” island</article-title><source>Zookeys</source><day>29</day><month>11</month><year>2010</year><volume>2010</volume><issue>70</issue><fpage>1</fpage><lpage>39</lpage><pub-id pub-id-type="doi">10.3897/zookeys.70.762</pub-id></mixed-citation></tp:treatment-meta><tp:nomenclature><label>4.</label><tp:taxon-name>
                            <tp:taxon-name-part taxon-name-part-type="genus">Cyathopoma</tp:taxon-name-part>
                            <tp:taxon-name-part taxon-name-part-type="species">azaniense</tp:taxon-name-part>
                        </tp:taxon-name><tp:taxon-authority>Verdcourt, 1978</tp:taxon-authority><xref ref-type="fig" rid="F3">Figs 13–15</xref></tp:nomenclature><tp:treatment-sec sec-type="Notes"><title>Notes.</title><p><tp:taxon-name>Cyathopoma azaniense</tp:taxon-name> Verdcourt, 1978: 15–16; fig. 1</p><p>This species is otherwise known only from the vicinity of Shimoni, Kenya (<xref ref-type="bibr" rid="B89">Verdcourt 1978</xref>, <xref ref-type="bibr" rid="B90">1982</xref>), the part of the mainland nearest to Pemba (c. 40km).</p><fig id="F3" position="float" orientation="portrait"><label>Figures 13–24.</label><caption><p>Cyclophoridae from Pemba. <bold>13–15</bold> <tp:taxon-name>Cyathopoma azaniense</tp:taxon-name> <bold>16–18</bold> <tp:taxon-name>Cyathopoma pembense</tp:taxon-name> sp. n., live-collected holotype <bold>19–21</bold> <tp:taxon-name>Cyathopoma pembense</tp:taxon-name> sp. n., paratype (live-collected specimen with periostracal fringe) <bold>22–24</bold> <tp:taxon-name>Cyathopoma pembense</tp:taxon-name>, sp. n., paratype, dead-collected specimen without periostracum.</p></caption><graphic xmlns:xlink="http://www.w3.org/1999/xlink" xlink:href="ZooKeys-070-001-g003.jpg" position="float" orientation="portrait" xlink:type="simple"/></fig></tp:treatment-sec><ref-list><ref id="B89"><mixed-citation xmlns:xlink="http://www.w3.org/1999/xlink" xlink:type="simple"><person-group><name name-style="western"><surname>Verdcourt</surname><given-names>B</given-names></name></person-group> (<year>1978</year>)<article-title> Notes on East African land and freshwater snails. 11. Miscellaneous records from Kenya and Tanzania including the description of two new species.</article-title><source>Basteria</source><volume>42</volume> (<issue>1–3</issue>):<fpage>15</fpage>-<lpage>26</lpage>.</mixed-citation></ref><ref id="B90"><mixed-citation xmlns:xlink="http://www.w3.org/1999/xlink" xlink:type="simple"><person-group><name name-style="western"><surname>Verdcourt</surname><given-names>B</given-names></name></person-group> (<year>1982</year>) <article-title>A further record of <italic>Cyathopoma azaniense</italic> Verdcourt</article-title>. <source>Journal of Conchology</source><volume>31</volume> (<issue>2</issue>): <lpage>135</lpage>.</mixed-citation></ref></ref-list></tp:taxon-treatment>
