# Supplementary material for: Terrestrial molluscs of Pemba Island, Zanzibar, Tanzania, and its status as an “oceanic” island
Source: Zookeys. 2010 Nov 29;(70):1–39. doi: 10.3897/zookeys.70.762 (PMC3088446; doi:10.3897/zookeys.70.762)
Supplement: XML Treatment for Tropidophora zanguebarica [file zookeys.70.762-treatment5.xml]

<!DOCTYPE tp:taxon-treatment
  PUBLIC "-//TaxonX//DTD Taxonomic Treatment Publishing DTD v0 20100105//EN" "tax-treatment-NSO.dtd">
<tp:taxon-treatment xmlns:tp="http://www.plazi.org/taxpub"><tp:treatment-meta><mixed-citation publication-type="journal"><person-group><name><surname>Rowson</surname><given-names>B</given-names></name><name><surname>Warren</surname><given-names>B. H.</given-names></name><name><surname>Ngereza</surname><given-names>C. F.</given-names></name></person-group><article-title>Terrestrial molluscs of Pemba Island, Zanzibar, Tanzania, and its status as an “oceanic” island</article-title><source>Zookeys</source><day>29</day><month>11</month><year>2010</year><volume>2010</volume><issue>70</issue><fpage>1</fpage><lpage>39</lpage><pub-id pub-id-type="doi">10.3897/zookeys.70.762</pub-id></mixed-citation></tp:treatment-meta><tp:nomenclature><label>5.</label><tp:taxon-name>
                            <tp:taxon-name-part taxon-name-part-type="genus">Tropidophora</tp:taxon-name-part>
                            <tp:taxon-name-part taxon-name-part-type="species">zanguebarica</tp:taxon-name-part>
                        </tp:taxon-name><tp:taxon-authority>(Petit, 1850)</tp:taxon-authority><xref ref-type="fig" rid="F2">Fig. 3</xref><tp:nomenclature-citation-list><tp:nomenclature-citation><tp:taxon-name>Cyclostoma zanguebarica</tp:taxon-name><comment><xref ref-type="bibr" rid="B59">Petit de la Saussaye 1850</xref>: 53; pl. III, fig. 5</comment></tp:nomenclature-citation></tp:nomenclature-citation-list></tp:nomenclature><tp:treatment-sec sec-type="Notes"><title>Notes.</title><p>This group needs revision. Pemba shells are almost identical to those from Jozani Forest, Unguja, including in microsculpture and the range of colour patterns, differing mainly<!--PageBreak--> in a smaller maximum size and (Unguja 14.0 × 12.5 mm; Pemba 12.0 × 11.5 mm). There is slight variation in the strength of the spiral raised ridges, though none of the shells are as smooth as <italic>zanguebarica</italic> Petit, 1850 or <italic>letourneuxi</italic> Bourguignat, 1889 in historical collections (e.g. NMW, MNHN). It is hard to know whether this is infraspecific variation or not. <xref ref-type="bibr" rid="B98">Voeltzkow (1923)</xref> recorded “<tp:taxon-name>Lygatella letourneuxi</tp:taxon-name> (Bgl.)” (sic) from Pemba; <xref ref-type="bibr" rid="B36">Haas (1929)</xref> recorded it from Chake Chake. As well as <italic>zanguebarica</italic> and <italic>letourneuxi</italic>, <xref ref-type="bibr" rid="B96">Verdcourt (2006)</xref> lists two unnamed “species” from “Zanzibar”. Either could correspond <!--PageBreak-->to the Pemba taxon; possibly one biological species encompasses all four. One is said to have an affinity to <italic>letourneuxi</italic> and to <tp:taxon-name>Tropidophora scabra</tp:taxon-name> (H. Adams, 1867), an extinct Mauritian species that varies in sculpture according to <xref ref-type="bibr" rid="B35">Griffiths and Florens (2006)</xref>. Intriguingly, these authors describe (p.53) a population of a smooth species of <tp:taxon-name>Tropidophora</tp:taxon-name> being replaced by a rough one over recent decades. Note: Verdcourt treats all East African <tp:taxon-name>Tropidophora</tp:taxon-name> in subgenus <tp:taxon-name>Otopoma</tp:taxon-name> Gray, 1850, but the Asian type species of this belongs in Cyclophoridae not Pomatiidae (=Pomatiasidae) (see <xref ref-type="bibr" rid="B56">Neubert 2003</xref>).</p></tp:treatment-sec><tp:treatment-sec><!--Section generated to contain objects referenced in tp:taxon-treatment.--><fig id="F2" position="float" orientation="portrait"><label>Figures 2–12.</label><caption><p>Living animals of selected species from Pemba (not to scale). <bold>2</bold> <tp:taxon-name>“Assiminea” aurifera</tp:taxon-name> <bold>3</bold> <tp:taxon-name>Tropidophora zanguebarica</tp:taxon-name> <bold>4</bold> <tp:taxon-name>Subulona ordinaria</tp:taxon-name> <bold>5</bold> <tp:taxon-name>Gonaxis denticulatus</tp:taxon-name> <bold>6</bold> <tp:taxon-name>Gulella planidens</tp:taxon-name> <bold>7</bold> <tp:taxon-name>Tayloria shimbiensis</tp:taxon-name> <bold>8</bold> <tp:taxon-name>Edentulina obesa</tp:taxon-name> <bold>9</bold> <tp:taxon-name>Trochonanina mozambicensis</tp:taxon-name> <bold>10</bold> <tp:taxon-name>Pembatoxon insulare</tp:taxon-name> <bold>11</bold> <tp:taxon-name>“Dendrolimax” vangoethemi</tp:taxon-name> (Paratype 2) <bold>12</bold> <tp:taxon-name>Dendrolimax vangoethemi</tp:taxon-name> (Paratype 1).</p></caption><graphic xmlns:xlink="http://www.w3.org/1999/xlink" xlink:href="ZooKeys-070-001-g002.jpg" position="float" orientation="portrait" xlink:type="simple"/></fig></tp:treatment-sec><ref-list><ref id="B59"><mixed-citation xmlns:xlink="http://www.w3.org/1999/xlink" xlink:type="simple"><person-group><name name-style="western"><surname>Petit de la Saussaye</surname><given-names>M</given-names></name></person-group> (<year>1850</year>)<article-title> Notice sur le genre <italic>Cyclostoma</italic>, et Catalogue des espèces appartenant à ce genre.</article-title><source>Journal de Conchyliologie</source><volume>1</volume>:<fpage>36</fpage>-<lpage>55</lpage>.</mixed-citation></ref><ref id="B98"><mixed-citation xmlns:xlink="http://www.w3.org/1999/xlink" xlink:type="simple"><person-group><name name-style="western"><surname>Voeltzkow</surname><given-names>A</given-names></name></person-group> (<year>1923</year>) <source>Reise in Ostafrika in den Jahren 1903–1905. Wissenschaftliche Ergebnisse</source>, Band <volume>1</volume>, Abt. <issue>1</issue>. Reisebericht. <publisher-name>Witu-Inseln und Zanzibar-Archipel. Schweizerbart’sche Verlagsbuchhandlung</publisher-name>, <publisher-loc>Stuttgart</publisher-loc>.</mixed-citation></ref><ref id="B36"><mixed-citation xmlns:xlink="http://www.w3.org/1999/xlink" xlink:type="simple"><person-group><name name-style="western"><surname>Haas</surname><given-names>F</given-names></name></person-group> (<year>1929</year>) <article-title>Die Binnenmollusken der Voeltzkow’schen Reisen in Ostafrika und den ostafrikanischen Inseln</article-title>. <source>Zoologische Jahrbücher</source><volume>57</volume>: <fpage>387</fpage>–<lpage>430</lpage>, pls. <fpage>2</fpage>–<lpage>3</lpage>.</mixed-citation></ref><ref id="B96"><mixed-citation xmlns:xlink="http://www.w3.org/1999/xlink" xlink:type="simple"><person-group><name name-style="western"><surname>Verdcourt</surname><given-names>B</given-names></name></person-group> (<year>2006</year>) <source>A Revised List of the Non-marine Mollusca of East Africa (Kenya, Tanzania and Uganda, excluding Lake Malawi)</source>. <publisher-name>B Verdcourt</publisher-name>, <publisher-loc>Maidenhead, UK</publisher-loc>.</mixed-citation></ref><ref id="B35"><mixed-citation xmlns:xlink="http://www.w3.org/1999/xlink" xlink:type="simple"><person-group><name name-style="western"><surname>Griffiths</surname><given-names>OL</given-names></name><name name-style="western"><surname>Florens</surname><given-names>VFB</given-names></name></person-group> (<year>2006</year>) <source>A field guide to the non-marine molluscs of the Mascarene Islands (Mauritius, Rodrigues and Réunion) and the Northern Dependencies of Mauritius</source>. <publisher-name>Bioculture Press</publisher-name>, <publisher-loc>Mauritius</publisher-loc>, <lpage>188</lpage> pp.</mixed-citation></ref><ref id="B56"><mixed-citation xmlns:xlink="http://www.w3.org/1999/xlink" xlink:type="simple"><person-group><name name-style="western"><surname>Neubert</surname><given-names>E</given-names></name></person-group> (<year>2003</year>) <article-title><italic>Otopoma</italic> Gray 1850 - a few words to add to a 150 years old debate</article-title>. <source>Archiv für Molluskenkunde</source><volume>132</volume> (<issue>1/2</issue>): <fpage>93</fpage>–<lpage>96</lpage>.</mixed-citation></ref></ref-list></tp:taxon-treatment>
