# Supplementary material for: Terrestrial molluscs of Pemba Island, Zanzibar, Tanzania, and its status as an “oceanic” island
Source: Zookeys. 2010 Nov 29;(70):1–39. doi: 10.3897/zookeys.70.762 (PMC3088446; doi:10.3897/zookeys.70.762)
Supplement: XML Treatment for Laevicaulis alte [file zookeys.70.762-treatment6.xml]

<!DOCTYPE tp:taxon-treatment
  PUBLIC "-//TaxonX//DTD Taxonomic Treatment Publishing DTD v0 20100105//EN" "tax-treatment-NSO.dtd">
<tp:taxon-treatment xmlns:tp="http://www.plazi.org/taxpub"><tp:treatment-meta><mixed-citation publication-type="journal"><person-group><name><surname>Rowson</surname><given-names>B</given-names></name><name><surname>Warren</surname><given-names>B. H.</given-names></name><name><surname>Ngereza</surname><given-names>C. F.</given-names></name></person-group><article-title>Terrestrial molluscs of Pemba Island, Zanzibar, Tanzania, and its status as an “oceanic” island</article-title><source>Zookeys</source><day>29</day><month>11</month><year>2010</year><volume>2010</volume><issue>70</issue><fpage>1</fpage><lpage>39</lpage><pub-id pub-id-type="doi">10.3897/zookeys.70.762</pub-id></mixed-citation></tp:treatment-meta><tp:nomenclature><label>6.</label><tp:taxon-name>
                            <tp:taxon-name-part taxon-name-part-type="genus">Laevicaulis</tp:taxon-name-part>
                            <tp:taxon-name-part taxon-name-part-type="species">alte</tp:taxon-name-part>
                        </tp:taxon-name><tp:taxon-authority>(Férussac, 1821)</tp:taxon-authority><tp:nomenclature-citation-list><tp:nomenclature-citation><tp:taxon-name>Vaginulus alte</tp:taxon-name><comment><xref ref-type="bibr" rid="B25">Férussac 1821–1822</xref>: 14</comment></tp:nomenclature-citation></tp:nomenclature-citation-list></tp:nomenclature><tp:treatment-sec sec-type="Notes"><title>Notes.</title><p>Voeltzkow (1923, p. 179) recorded this species from Pemba as <tp:taxon-name>“Vaginula brevis”</tp:taxon-name> <tp:taxon-name>Vaginula brevis</tp:taxon-name> Fischer, 1872 is considered a synonym of the widespread <tp:taxon-name>Laevicaulis alte</tp:taxon-name> (<xref ref-type="bibr" rid="B27">Forcart 1953</xref>, <xref ref-type="bibr" rid="B96">Verdcourt 2006</xref>). We tentatively refer two small juveniles from Ngezi FR to this species.</p></tp:treatment-sec><ref-list><ref id="B25"><mixed-citation xmlns:xlink="http://www.w3.org/1999/xlink" xlink:type="simple"><person-group><name name-style="western"><surname>Férussac</surname><given-names>JBLd’A de</given-names></name></person-group> (<year>1821–1822</year>) <source>Tableaux systematiques des animaux mollusques</source>. <publisher-name>A. Bertrand</publisher-name>, <publisher-loc>Paris, France</publisher-loc>.</mixed-citation></ref><ref id="B27"><mixed-citation xmlns:xlink="http://www.w3.org/1999/xlink" xlink:type="simple"><person-group><name name-style="western"><surname>Forcart</surname><given-names>L</given-names></name></person-group> (<year>1953</year>)<article-title> The Veronicellidae of Africa (Mollusca, Pulmonata).</article-title><source>Annales du Musée Royal du Congo Belge, Sciences Zoologiques</source><volume>23</volume>:<fpage>1</fpage>-<lpage>110</lpage>.</mixed-citation></ref><ref id="B96"><mixed-citation xmlns:xlink="http://www.w3.org/1999/xlink" xlink:type="simple"><person-group><name name-style="western"><surname>Verdcourt</surname><given-names>B</given-names></name></person-group> (<year>2006</year>) <source>A Revised List of the Non-marine Mollusca of East Africa (Kenya, Tanzania and Uganda, excluding Lake Malawi)</source>. <publisher-name>B Verdcourt</publisher-name>, <publisher-loc>Maidenhead, UK</publisher-loc>.</mixed-citation></ref></ref-list></tp:taxon-treatment>
