# Supplementary material for: Terrestrial molluscs of Pemba Island, Zanzibar, Tanzania, and its status as an “oceanic” island
Source: Zookeys. 2010 Nov 29;(70):1–39. doi: 10.3897/zookeys.70.762 (PMC3088446; doi:10.3897/zookeys.70.762)
Supplement: XML Treatment for Gittenedouardia conulina [file zookeys.70.762-treatment7.xml]

<!DOCTYPE tp:taxon-treatment
  PUBLIC "-//TaxonX//DTD Taxonomic Treatment Publishing DTD v0 20100105//EN" "tax-treatment-NSO.dtd">
<tp:taxon-treatment xmlns:tp="http://www.plazi.org/taxpub"><tp:treatment-meta><mixed-citation publication-type="journal"><person-group><name><surname>Rowson</surname><given-names>B</given-names></name><name><surname>Warren</surname><given-names>B. H.</given-names></name><name><surname>Ngereza</surname><given-names>C. F.</given-names></name></person-group><article-title>Terrestrial molluscs of Pemba Island, Zanzibar, Tanzania, and its status as an “oceanic” island</article-title><source>Zookeys</source><day>29</day><month>11</month><year>2010</year><volume>2010</volume><issue>70</issue><fpage>1</fpage><lpage>39</lpage><pub-id pub-id-type="doi">10.3897/zookeys.70.762</pub-id></mixed-citation></tp:treatment-meta><tp:nomenclature><label>7.</label><tp:taxon-name>
                            <tp:taxon-name-part taxon-name-part-type="genus">Gittenedouardia</tp:taxon-name-part>
                            <tp:taxon-name-part taxon-name-part-type="species">conulina</tp:taxon-name-part>
                        </tp:taxon-name><tp:taxon-authority>(von Martens, 1869)</tp:taxon-authority><xref ref-type="fig" rid="F4">Fig. 29</xref><tp:nomenclature-citation-list><tp:nomenclature-citation><tp:taxon-name>Buliminus (Pachnodus)</tp:taxon-name><comment><xref ref-type="bibr" rid="B44">von Martens 1869</xref>: 153</comment></tp:nomenclature-citation></tp:nomenclature-citation-list></tp:nomenclature><tp:treatment-sec sec-type="Notes"><title>Notes.</title><p>The name <tp:taxon-name>Gittenedouardia</tp:taxon-name> Bank &amp; Menkhorst, 2008 recently replaced <tp:taxon-name>Edouardia</tp:taxon-name> auctt. non Gude (<xref ref-type="bibr" rid="B3">Bank and Menkhorst 2008</xref>). The slender-shelled East African species of <tp:taxon-name>Gittenedouardia</tp:taxon-name> differ subtly in shell proportions. Two of the Pemba shells are large enough to be adult, at 9.8 × 5.5mm (<xref ref-type="fig" rid="F4">Fig. 29</xref>) and 8.2 × 4.1mm. These were compared with photographs of the lectotypes of <tp:taxon-name>Gittenedouardia conulina</tp:taxon-name>, <tp:taxon-name>Gittenedouardia metula</tp:taxon-name> (von Martens, 1895), and <tp:taxon-name>Gittenedouardia sordidula</tp:taxon-name> (von Martens, 1897) (all in ZMB) and <tp:taxon-name>Gittenedouardia tumida</tp:taxon-name> (Taylor, 1877) (in BMNH). <tp:taxon-name>Gittenedouardia conulina</tp:taxon-name> and <tp:taxon-name>Gittenedouardia metula</tp:taxon-name> appear to be the ends of a shape continuum from slender with less tumid whorls (<italic>conulina</italic>) to broad with tumid whorls (<italic>metula</italic>). The Pemba shells, <tp:taxon-name>Gittenedouardia sordidula</tp:taxon-name>, <tp:taxon-name>Gittenedouardia tumida</tp:taxon-name>, the other shells in the <tp:taxon-name>Gittenedouardia tumida</tp:taxon-name> type lot (see <xref ref-type="bibr" rid="B69">Rowson 2007</xref>, p.434), and probably <tp:taxon-name>Gittenedouardia metuloides</tp:taxon-name> (E. A. Smith, 1899) of Malawi and southern Africa, are each somewhere in the middle. A similar species is recorded from Aldabra (as <tp:taxon-name>Edouardia cf. tumida</tp:taxon-name> in <xref ref-type="bibr" rid="B31">Gerlach 2006b</xref>) and the Comoros <tp:taxon-name>Bulimus badiolus</tp:taxon-name> Morelet, 1881 also appears to belong to this group. This merits more detailed analysis but for now we associate the Pemba species with <tp:taxon-name>Gittenedouardia conulina</tp:taxon-name>. This happens to be both the only species previously recorded from Pemba and the oldest available name. It was noted on Pemba by <xref ref-type="bibr" rid="B98">Voeltzkow (1923)</xref> and <xref ref-type="bibr" rid="B36">Haas (1929)</xref> as <tp:taxon-name>Conulinus conulinus</tp:taxon-name> (von Martens)</p><p>Rowson (2007, p.433–434, 454–455) considered <tp:taxon-name>Gittenedouardia conulina</tp:taxon-name> one of the few taxa recorded from both Unguja and Pemba, but not the mainland. Given the tax<!--PageBreak-->onomic problem this is of little biogeographic significance. Regrettably the confusion in this group may have been added to by contradictorily illustrating <tp:taxon-name>Gittenedouardia conulina</tp:taxon-name> with a specimen from the mainland (Kilifi, Kenya) (<xref ref-type="bibr" rid="B69">Rowson 2007</xref>: Fig. 27). This bleached specimen’s identification (by the late T. Pain) as “<tp:taxon-name>Cerastus conulinus</tp:taxon-name> (Mts.)” was taken at face value, but it is too large (16.1mm) to be either <tp:taxon-name>Gittenedouardia conulina</tp:taxon-name> or <tp:taxon-name>Gittenedouardia sordidula</tp:taxon-name>. The name <italic>sordidula</italic> was introduced by <xref ref-type="bibr" rid="B46">von Martens (1897)</xref> to replace the homonym <italic>conulinus</italic> von Martens, 1878 (not von Martens, 1869) after having used the name <italic>conulinus</italic> for what he later considered two separate species in the same genus. As stated above, we consider the lectotypes of these two species, <italic>conulina</italic> and <italic>sordidula</italic> to be very similar, but the drawings in <xref ref-type="bibr" rid="B46">von Martens (1897)</xref> rather emphasise the differences which may have helped to mislead Pain. However, whichever species the Kilifi specimen represents, it is not one recorded from Unguja or Pemba.</p></tp:treatment-sec><tp:treatment-sec><!--Section generated to contain objects referenced in tp:taxon-treatment.--><fig id="F4" position="float" orientation="portrait"><label>Figures 25–32.</label><caption><p>Cyclophoridae and Stylommatophora from Pemba. <bold>25</bold> <tp:taxon-name>Cyathopoma pembense</tp:taxon-name> sp. n., paratype, periostracal hairs and protoconch of <bold>26</bold> <tp:taxon-name>Cyathopoma pembense</tp:taxon-name> sp. n., protoconch of paratype with periostracal fringe <bold>27</bold> <tp:taxon-name>Cyathopoma pembense</tp:taxon-name> sp. n., paratype, periostracal fringe <bold>28</bold> <tp:taxon-name>Rhachistia braunsi</tp:taxon-name> <bold>29</bold> <tp:taxon-name>Gittenedouardia conulina</tp:taxon-name> <bold>30</bold> <tp:taxon-name>Curvella subvirescens</tp:taxon-name> <bold>31</bold> <tp:taxon-name>Striosubulina striatella</tp:taxon-name> <bold>32</bold> <tp:taxon-name>Pseudopeas igembiense</tp:taxon-name>.</p></caption><graphic xmlns:xlink="http://www.w3.org/1999/xlink" xlink:href="ZooKeys-070-001-g004.jpg" position="float" orientation="portrait" xlink:type="simple"/></fig></tp:treatment-sec><ref-list><ref id="B44"><mixed-citation xmlns:xlink="http://www.w3.org/1999/xlink" xlink:type="simple"><person-group><name name-style="western"><surname>von Martens</surname><given-names>KE</given-names></name></person-group> (<year>1869</year>)<article-title> Conchylien aus Zanzibar zwischen Sesamsaamen.</article-title><source>Nachrichtsblatt der Deutschen Malakozoologischen Gesellschaft</source><volume>1</volume> (<issue>10</issue>):<fpage>149</fpage>-<lpage>156</lpage>.</mixed-citation></ref><ref id="B3"><mixed-citation xmlns:xlink="http://www.w3.org/1999/xlink" xlink:type="simple"><person-group><name name-style="western"><surname>Bank</surname><given-names>RA</given-names></name><name name-style="western"><surname>Menkhorst</surname><given-names>HPMG</given-names></name></person-group> (<year>2008</year>)<article-title> Notes on the nomenclature of some land- and freshwater molluscs of the Seychelles, with consequences for taxa from Africa, Madagascar, India, the Philippines, Jamaica, and Europe.</article-title><source>Basteria</source><volume>72</volume>:<fpage>93</fpage>-<lpage>110</lpage>.</mixed-citation></ref><ref id="B69"><mixed-citation xmlns:xlink="http://www.w3.org/1999/xlink" xlink:type="simple"><person-group><name name-style="western"><surname>Rowson</surname><given-names>B</given-names></name></person-group> (<year>2007</year>)<article-title> Land molluscs of Zanzibar Island (Unguja), Tanzania with the description of a new species of <italic>Gulella</italic> (Pulmonata: Streptaxidae).</article-title><source>Journal of Conchology</source><volume>39</volume> (<issue>4</issue>):<fpage>425</fpage>-<lpage>466</lpage>.</mixed-citation></ref><ref id="B31"><mixed-citation xmlns:xlink="http://www.w3.org/1999/xlink" xlink:type="simple"><person-group><name name-style="western"><surname>Gerlach</surname><given-names>J</given-names></name></person-group> (<year>2006b</year>) <source>Terrestrial and freshwater Mollusca of the Seychelles islands</source>. <publisher-name>Backhuys</publisher-name>, <publisher-loc>Leiden, The Netherlands</publisher-loc>, <lpage>141</lpage> pp.</mixed-citation></ref><ref id="B98"><mixed-citation xmlns:xlink="http://www.w3.org/1999/xlink" xlink:type="simple"><person-group><name name-style="western"><surname>Voeltzkow</surname><given-names>A</given-names></name></person-group> (<year>1923</year>) <source>Reise in Ostafrika in den Jahren 1903–1905. Wissenschaftliche Ergebnisse</source>, Band <volume>1</volume>, Abt. <issue>1</issue>. Reisebericht. <publisher-name>Witu-Inseln und Zanzibar-Archipel. Schweizerbart’sche Verlagsbuchhandlung</publisher-name>, <publisher-loc>Stuttgart</publisher-loc>.</mixed-citation></ref><ref id="B36"><mixed-citation xmlns:xlink="http://www.w3.org/1999/xlink" xlink:type="simple"><person-group><name name-style="western"><surname>Haas</surname><given-names>F</given-names></name></person-group> (<year>1929</year>) <article-title>Die Binnenmollusken der Voeltzkow’schen Reisen in Ostafrika und den ostafrikanischen Inseln</article-title>. <source>Zoologische Jahrbücher</source><volume>57</volume>: <fpage>387</fpage>–<lpage>430</lpage>, pls. <fpage>2</fpage>–<lpage>3</lpage>.</mixed-citation></ref><ref id="B46"><mixed-citation xmlns:xlink="http://www.w3.org/1999/xlink" xlink:type="simple"><person-group><name name-style="western"><surname>von Martens</surname><given-names>KE</given-names></name></person-group> (<year>1897</year>) <article-title>Beschalte Weichthiere Deutsch-Ost-Afrikas</article-title>. In: <person-group><name name-style="western"><surname>Stuhlmann</surname><given-names>F</given-names></name></person-group> (<role>Ed</role>) <source>Deutsch-Ost-Afrika</source>, vol. <volume>4</volume>. <publisher-name>Dietrich Reimer</publisher-name>, <publisher-loc>Berlin</publisher-loc>, pp. v + <lpage>308</lpage>, pls. 1–7.</mixed-citation></ref></ref-list></tp:taxon-treatment>
