# Supplementary material for: Terrestrial molluscs of Pemba Island, Zanzibar, Tanzania, and its status as an “oceanic” island
Source: Zookeys. 2010 Nov 29;(70):1–39. doi: 10.3897/zookeys.70.762 (PMC3088446; doi:10.3897/zookeys.70.762)
Supplement: XML Treatment for Rhachistia braunsi [file zookeys.70.762-treatment8.xml]

<!DOCTYPE tp:taxon-treatment
  PUBLIC "-//TaxonX//DTD Taxonomic Treatment Publishing DTD v0 20100105//EN" "tax-treatment-NSO.dtd">
<tp:taxon-treatment xmlns:tp="http://www.plazi.org/taxpub"><tp:treatment-meta><mixed-citation publication-type="journal"><person-group><name><surname>Rowson</surname><given-names>B</given-names></name><name><surname>Warren</surname><given-names>B. H.</given-names></name><name><surname>Ngereza</surname><given-names>C. F.</given-names></name></person-group><article-title>Terrestrial molluscs of Pemba Island, Zanzibar, Tanzania, and its status as an “oceanic” island</article-title><source>Zookeys</source><day>29</day><month>11</month><year>2010</year><volume>2010</volume><issue>70</issue><fpage>1</fpage><lpage>39</lpage><pub-id pub-id-type="doi">10.3897/zookeys.70.762</pub-id></mixed-citation></tp:treatment-meta><tp:nomenclature><label>8.</label><tp:taxon-name>
                            <tp:taxon-name-part taxon-name-part-type="genus">Rhachistia</tp:taxon-name-part>
                            <tp:taxon-name-part taxon-name-part-type="species">braunsi</tp:taxon-name-part>
                        </tp:taxon-name><tp:taxon-authority>(von Martens, 1869)</tp:taxon-authority><xref ref-type="fig" rid="F4">Fig. 28</xref><tp:nomenclature-citation-list><tp:nomenclature-citation><tp:taxon-name>Buliminus (Rhachis)</tp:taxon-name><comment><xref ref-type="bibr" rid="B44">von Martens 1869</xref>: 150</comment></tp:nomenclature-citation></tp:nomenclature-citation-list></tp:nomenclature><tp:treatment-sec sec-type="Notes"><title>Notes.</title><p>All Pemba material appears to be conspecific. Across sites, shells reach only c14mm when adult, and are very thin, not glossy, with faint and irregular spiral and radial striae. One or more brown spiral bands per whorl are present on a weak yellow background, some individuals having a few additional weak brown spots. In several individuals the apex is dark. Multi-banded forms match what (<xref ref-type="bibr" rid="B88">Verdcourt (1961</xref>, <xref ref-type="bibr" rid="B96">2006</xref>) calls <tp:taxon-name>Rhachidina braunsi</tp:taxon-name> var. <italic>quadricingulata</italic> (E. A. Smith, 1890), described from lowland Tanzania. All the Pemba material is here referred to <italic>braunsi</italic>, whose varieties we consider only colour forms. <xref ref-type="bibr" rid="B98">Voeltzkow’s (1923)</xref> record of “<tp:taxon-name>Rachis brauensis</tp:taxon-name> Mart.” (sic) probably refers to <tp:taxon-name>Rhachistia braunsi</tp:taxon-name> from Fundu I. (Haas, 1929). The genus is here given as <tp:taxon-name>Rhachistia</tp:taxon-name> rather than <tp:taxon-name>Rhachidina</tp:taxon-name> (see <xref ref-type="bibr" rid="B76">Solem 1959</xref>, <xref ref-type="bibr" rid="B49">Mordan 1992</xref>, <xref ref-type="bibr" rid="B38">Herbert and Kilburn 2004</xref>).</p><fig id="F4" position="float" orientation="portrait"><label>Figures 25–32.</label><caption><p>Cyclophoridae and Stylommatophora from Pemba. <bold>25</bold> <tp:taxon-name>Cyathopoma pembense</tp:taxon-name> sp. n., paratype, periostracal hairs and protoconch of <bold>26</bold> <tp:taxon-name>Cyathopoma pembense</tp:taxon-name> sp. n., protoconch of paratype with periostracal fringe <bold>27</bold> <tp:taxon-name>Cyathopoma pembense</tp:taxon-name> sp. n., paratype, periostracal fringe <bold>28</bold> <tp:taxon-name>Rhachistia braunsi</tp:taxon-name> <bold>29</bold> <tp:taxon-name>Gittenedouardia conulina</tp:taxon-name> <bold>30</bold> <tp:taxon-name>Curvella subvirescens</tp:taxon-name> <bold>31</bold> <tp:taxon-name>Striosubulina striatella</tp:taxon-name> <bold>32</bold> <tp:taxon-name>Pseudopeas igembiense</tp:taxon-name>.</p></caption><graphic xmlns:xlink="http://www.w3.org/1999/xlink" xlink:href="ZooKeys-070-001-g004.jpg" position="float" orientation="portrait" xlink:type="simple"/></fig><p>There is a hypothesis that <tp:taxon-name>Bulimus histrio</tp:taxon-name> L. Pfeiffer, 1854, described from the New Hebrides, is a synonym of <tp:taxon-name>Rhachistia braunsi</tp:taxon-name>. <xref ref-type="bibr" rid="B77">Solem (1964)</xref> cited <xref ref-type="bibr" rid="B88">Verdcourt (1961)</xref> as confirming a suggestion in <xref ref-type="bibr" rid="B76">Solem (1959)</xref> that <italic>braunsi</italic> and <italic>histrio</italic> were synonyms, thus proving that <italic>histrio</italic> was an early anthropogenic introduction from East Africa. Though not quite correct (the name <italic>braunsi</italic> did not appear in <xref ref-type="bibr" rid="B76">Solem 1959</xref>) this was followed by other workers in the region (e.g. <xref ref-type="bibr" rid="B79">Starmühlner 1970</xref>) and there is now a consensus that the Australasian populations originated in East Africa (e.g. <xref ref-type="bibr" rid="B78">Stanisic 1998</xref>, <xref ref-type="bibr" rid="B38">Herbert and Kilburn 2004</xref>). However, (<xref ref-type="bibr" rid="B88">Verdcourt (1961</xref>, <xref ref-type="bibr" rid="B91">1983</xref>, <xref ref-type="bibr" rid="B94">2006</xref>) remained ambiguous about placing the two in synonymy and objected that the colour pattern in <xref ref-type="bibr" rid="B76">Solem’s (1959)</xref> black and white picture of a type of <tp:taxon-name>Rhachistia histrio</tp:taxon-name> had not yet been noticed among East African species. He also noted the existence of other, earlier names. Our material is available should anyone be in a position to resolve this debate.</p></tp:treatment-sec><ref-list><ref id="B44"><mixed-citation xmlns:xlink="http://www.w3.org/1999/xlink" xlink:type="simple"><person-group><name name-style="western"><surname>von Martens</surname><given-names>KE</given-names></name></person-group> (<year>1869</year>)<article-title> Conchylien aus Zanzibar zwischen Sesamsaamen.</article-title><source>Nachrichtsblatt der Deutschen Malakozoologischen Gesellschaft</source><volume>1</volume> (<issue>10</issue>):<fpage>149</fpage>-<lpage>156</lpage>.</mixed-citation></ref><ref id="B88"><mixed-citation xmlns:xlink="http://www.w3.org/1999/xlink" xlink:type="simple"><person-group><name name-style="western"><surname>Verdcourt</surname><given-names>B</given-names></name></person-group> (<year>1961</year>)<article-title> Notes on East African Enidae.</article-title><source>Journal of Conchology</source><volume>25</volume> (<issue>1</issue>):<fpage>9</fpage>-<lpage>14</lpage>.</mixed-citation></ref><ref id="B96"><mixed-citation xmlns:xlink="http://www.w3.org/1999/xlink" xlink:type="simple"><person-group><name name-style="western"><surname>Verdcourt</surname><given-names>B</given-names></name></person-group> (<year>2006</year>) <source>A Revised List of the Non-marine Mollusca of East Africa (Kenya, Tanzania and Uganda, excluding Lake Malawi)</source>. <publisher-name>B Verdcourt</publisher-name>, <publisher-loc>Maidenhead, UK</publisher-loc>.</mixed-citation></ref><ref id="B98"><mixed-citation xmlns:xlink="http://www.w3.org/1999/xlink" xlink:type="simple"><person-group><name name-style="western"><surname>Voeltzkow</surname><given-names>A</given-names></name></person-group> (<year>1923</year>) <source>Reise in Ostafrika in den Jahren 1903–1905. Wissenschaftliche Ergebnisse</source>, Band <volume>1</volume>, Abt. <issue>1</issue>. Reisebericht. <publisher-name>Witu-Inseln und Zanzibar-Archipel. Schweizerbart’sche Verlagsbuchhandlung</publisher-name>, <publisher-loc>Stuttgart</publisher-loc>.</mixed-citation></ref><ref id="B76"><mixed-citation xmlns:xlink="http://www.w3.org/1999/xlink" xlink:type="simple"><person-group><name name-style="western"><surname>Solem</surname><given-names>A</given-names></name></person-group> (<year>1959</year>)<article-title> Systematics and zoogeography of the land and fresh-water Mollusca of the New Hebrides.</article-title><source>Fieldiana (Zoology)</source><volume>43</volume>:<fpage>1</fpage>-<lpage>359</lpage>.</mixed-citation></ref><ref id="B49"><mixed-citation xmlns:xlink="http://www.w3.org/1999/xlink" xlink:type="simple"><person-group><name name-style="western"><surname>Mordan</surname><given-names>PB</given-names></name></person-group> (<year>1992</year>)<article-title> The morphology and phylogeny of the Cerastinae (Pulmonata: Pupilloidea).</article-title><source>Bulletin of the British Museum (Natural History) (Zoology)</source><volume>58</volume> (<issue>1</issue>):<fpage>1</fpage>-<lpage>20</lpage>.</mixed-citation></ref><ref id="B38"><mixed-citation xmlns:xlink="http://www.w3.org/1999/xlink" xlink:type="simple"><person-group><name name-style="western"><surname>Herbert</surname><given-names>D</given-names></name><name name-style="western"><surname>Kilburn</surname><given-names>D</given-names></name></person-group> (<year>2004</year>) <source>Field guide to the land snails and slugs of eastern South Africa</source>. <publisher-name>Natal Museum</publisher-name>, <publisher-loc>Pietermaritzburg, South Africa</publisher-loc>, <fpage>337</fpage> pp.</mixed-citation></ref><ref id="B77"><mixed-citation xmlns:xlink="http://www.w3.org/1999/xlink" xlink:type="simple"><person-group><name name-style="western"><surname>Solem</surname><given-names>A</given-names></name></person-group> (<year>1964</year>)<article-title>. New records of New Caledonian nonmarine mollusks and an analysis of the introduced mollusks.</article-title><source>Pacific Science</source><volume>18</volume>:<fpage>130</fpage>-<lpage>137</lpage>.</mixed-citation></ref><ref id="B79"><mixed-citation xmlns:xlink="http://www.w3.org/1999/xlink" xlink:type="simple"><person-group><name name-style="western"><surname>Starmühlner</surname><given-names>F</given-names></name></person-group> (<year>1970</year>)<article-title> Ergebnisse der österreichischen Neukaledonien-Expedition 1965. Terrestrische Gastropoda I (exkl. Veronicellidae und Athoracophoridae).</article-title><source>Annales Naturhistorisches Museum Wien</source><volume>74</volume>:<fpage>289</fpage>-<lpage>324</lpage>.</mixed-citation></ref><ref id="B78"><mixed-citation xmlns:xlink="http://www.w3.org/1999/xlink" xlink:type="simple"><person-group><name name-style="western"><surname>Stanisic</surname><given-names>J</given-names></name></person-group> (<year>1998</year>) <article-title>Superfamily Partuloidea</article-title>. In: <person-group><name name-style="western"><surname>Beesley</surname><given-names>PL</given-names></name><name name-style="western"><surname>Ross</surname><given-names>GJB</given-names></name><name name-style="western"><surname>Wells</surname><given-names>A</given-names></name></person-group> (<role>Eds</role>) <source>Mollusca: The Southern Synthesis. Fauna of Australia</source>. Vol. <volume>5</volume>. <publisher-name>CSIRO Publishing</publisher-name>: <publisher-loc>Melbourne</publisher-loc>, Part B, Mollisca, viii + <fpage>1085</fpage>–<lpage>1086</lpage>.</mixed-citation></ref><ref id="B91"><mixed-citation xmlns:xlink="http://www.w3.org/1999/xlink" xlink:type="simple"><person-group><name name-style="western"><surname>Verdcourt</surname><given-names>B</given-names></name></person-group> (<year>1983</year>)<article-title> A list of the non-marine Mollusca of East Africa (Kenya, Uganda, Tanzania, excluding Lake Malawi).</article-title><source>Achatina</source><volume>11</volume>:<fpage>200</fpage>-<lpage>239</lpage>.</mixed-citation></ref><ref id="B94"><mixed-citation xmlns:xlink="http://www.w3.org/1999/xlink" xlink:type="simple"><person-group><name name-style="western"><surname>Verdcourt</surname><given-names>B</given-names></name></person-group> (<year>2000</year>) <article-title>Molluscs</article-title>. In: <person-group><name name-style="western"><surname>Burgess</surname><given-names>ND</given-names></name><name name-style="western"><surname>Clarke</surname><given-names>GP</given-names></name></person-group><role>Eds</role> (<year>2000</year>) <source>Coastal Forests of Eastern Africa</source>. <publisher-name>IUCN</publisher-name>, <publisher-loc>Gland, Switzerland</publisher-loc>.</mixed-citation></ref></ref-list></tp:taxon-treatment>
