# Supplementary material for: Terrestrial molluscs of Pemba Island, Zanzibar, Tanzania, and its status as an “oceanic” island
Source: Zookeys. 2010 Nov 29;(70):1–39. doi: 10.3897/zookeys.70.762 (PMC3088446; doi:10.3897/zookeys.70.762)
Supplement: XML Treatment for Microcystina minima [file zookeys.70.762-treatment9.xml]

<!DOCTYPE tp:taxon-treatment
  PUBLIC "-//TaxonX//DTD Taxonomic Treatment Publishing DTD v0 20100105//EN" "tax-treatment-NSO.dtd">
<tp:taxon-treatment xmlns:tp="http://www.plazi.org/taxpub"><tp:treatment-meta><mixed-citation publication-type="journal"><person-group><name><surname>Rowson</surname><given-names>B</given-names></name><name><surname>Warren</surname><given-names>B. H.</given-names></name><name><surname>Ngereza</surname><given-names>C. F.</given-names></name></person-group><article-title>Terrestrial molluscs of Pemba Island, Zanzibar, Tanzania, and its status as an “oceanic” island</article-title><source>Zookeys</source><day>29</day><month>11</month><year>2010</year><volume>2010</volume><issue>70</issue><fpage>1</fpage><lpage>39</lpage><pub-id pub-id-type="doi">10.3897/zookeys.70.762</pub-id></mixed-citation></tp:treatment-meta><tp:nomenclature><label>9.</label><tp:taxon-name>
                            <tp:taxon-name-part taxon-name-part-type="genus">Microcystina</tp:taxon-name-part>
                            <tp:taxon-name-part taxon-name-part-type="species">minima</tp:taxon-name-part>
                        </tp:taxon-name><tp:taxon-authority>(H. Adams, 1867)</tp:taxon-authority><xref ref-type="fig" rid="F5">Figs 51–53</xref><tp:nomenclature-citation-list><tp:nomenclature-citation><tp:taxon-name>Macrochlamys minima</tp:taxon-name><comment><xref ref-type="bibr" rid="B1">Adams 1867</xref>: 303; pl. 19, fig. 2</comment></tp:nomenclature-citation><tp:nomenclature-citation><tp:taxon-name>Afroguppya rumrutiensis</tp:taxon-name><comment> (Preston, 1911) sensu <xref ref-type="bibr" rid="B69">Rowson 2007</xref> (p. 445, fig. 14)</comment></tp:nomenclature-citation><tp:nomenclature-citation><tp:taxon-name>Dupontia</tp:taxon-name><comment> sp. in <xref ref-type="bibr" rid="B29">Gerlach and Griffiths 2002</xref></comment></tp:nomenclature-citation></tp:nomenclature-citation-list></tp:nomenclature><tp:treatment-sec sec-type="Notes"><title>Notes.</title><p>The Pemba material matches that from Unguja figured by <xref ref-type="bibr" rid="B69">Rowson (2007)</xref> under the name <tp:taxon-name>Afroguppya rumrutiensis</tp:taxon-name>, and the “<tp:taxon-name>Dupontia</tp:taxon-name> sp.” found on Aldabra (<xref ref-type="bibr" rid="B29">Gerlach and Griffiths 2002</xref>). Although these three populations appear conspecific, the species is not the mainly East African <tp:taxon-name>Afroguppya rumrutiensis</tp:taxon-name>. The West African <tp:taxon-name>Afroguppya solemi</tp:taxon-name> de Winter &amp; van Bruggen, 1992 resembles it closely in size and shape, but has obscure spiral sculpture (<xref ref-type="bibr" rid="B103">de Winter and van Bruggen 1992</xref>) whereas these are finely granular. Igor Muratov (pers. comm.; <xref ref-type="bibr" rid="B53">Muratov in press</xref>) refers similar material from north-east Mozambique to <tp:taxon-name>Microcystina minima</tp:taxon-name>, a common species on the Mascarenes (see <xref ref-type="bibr" rid="B35">Griffiths and Florens 2006</xref>).<!--PageBreak--><!--PageBreak--></p></tp:treatment-sec><tp:treatment-sec><!--Section generated to contain objects referenced in tp:taxon-treatment.--><fig id="F5" position="float" orientation="portrait"><label>Figures 33–56.</label><caption><p>Stylommatophora from Pemba (except where noted). <bold>33–35</bold> <tp:taxon-name>Tayloria shimbiense</tp:taxon-name> <bold>36–38</bold> <tp:taxon-name>Sitala jenynsi</tp:taxon-name> (Marafa, near Malindi, Kenya) <bold>39–41</bold> <tp:taxon-name>Thapsia insulsa</tp:taxon-name> <bold>42–44</bold> <tp:taxon-name>Kaliella barrakporensis</tp:taxon-name> (Mt. Elgon NP, Kenya) <bold>45–47</bold> <tp:taxon-name>Afroguppya quadrisculpta</tp:taxon-name> (Udzungwa Mountains NP, Tanzania) <bold>48–50</bold> <tp:taxon-name>Afropunctum seminium</tp:taxon-name> <bold>51–53</bold> <tp:taxon-name>Microcystina minima</tp:taxon-name> <bold>54–56</bold> <tp:taxon-name>Gonaxis denticulatus</tp:taxon-name>.</p></caption><graphic xmlns:xlink="http://www.w3.org/1999/xlink" xlink:href="ZooKeys-070-001-g005.jpg" position="float" orientation="portrait" xlink:type="simple"/></fig></tp:treatment-sec><ref-list><ref id="B1"><mixed-citation xmlns:xlink="http://www.w3.org/1999/xlink" xlink:type="simple"><person-group><name name-style="western"><surname>Adams</surname><given-names>H</given-names></name></person-group> (<year>1867</year>)<article-title> Descriptions of New Species of Shells collected by Geoffrey Nevill, Esq.; at Mauritius.</article-title><source>Proceedings of the Scientific Meetings of the Zoological Society of London</source><volume>35</volume> (<issue>2</issue>):<fpage>303</fpage>-<lpage>307</lpage>.</mixed-citation></ref><ref id="B69"><mixed-citation xmlns:xlink="http://www.w3.org/1999/xlink" xlink:type="simple"><person-group><name name-style="western"><surname>Rowson</surname><given-names>B</given-names></name></person-group> (<year>2007</year>)<article-title> Land molluscs of Zanzibar Island (Unguja), Tanzania with the description of a new species of <italic>Gulella</italic> (Pulmonata: Streptaxidae).</article-title><source>Journal of Conchology</source><volume>39</volume> (<issue>4</issue>):<fpage>425</fpage>-<lpage>466</lpage>.</mixed-citation></ref><ref id="B29"><mixed-citation xmlns:xlink="http://www.w3.org/1999/xlink" xlink:type="simple"><person-group><name name-style="western"><surname>Gerlach</surname><given-names>J</given-names></name><name name-style="western"><surname>Griffiths</surname><given-names>O</given-names></name></person-group> (<year>2002</year>)<article-title> The land snails of the Aldabra Islands, Western Indian Ocean.</article-title><source>Journal of Conchology</source><volume>37</volume>:<fpage>667</fpage>-<lpage>679</lpage>.</mixed-citation></ref><ref id="B103"><mixed-citation xmlns:xlink="http://www.w3.org/1999/xlink" xlink:type="simple"><person-group><name name-style="western"><surname>de Winter</surname><given-names>AJ</given-names></name><name name-style="western"><surname>van Bruggen</surname><given-names>AC</given-names></name></person-group> (<year>1992</year>)<article-title> Systematic position and distribution of the African land snails <italic>Afropunctum seminium</italic> (Morelet) and ‘<italic>Guppya’ rumrutiensis</italic> (Preston) (Mollusca, Gastropoda Pulmonata: Euconulidae), with the description of two new taxa.</article-title><source>Proceedings of the Koninklijke Nederlandse Akademie van Wetenschappen</source><volume>95</volume> (<issue>4</issue>):<fpage>515</fpage>-<lpage>53</lpage>.</mixed-citation></ref><ref id="B53"><mixed-citation xmlns:xlink="http://www.w3.org/1999/xlink" xlink:type="simple"><person-group><name name-style="western"><surname>Muratov</surname><given-names>IV</given-names></name></person-group> (<year>in press</year>) <article-title>Terrestrial molluscs of Cabo Delgado and adjacent inland areas of north-eastern Mozambique</article-title>. <source>African Invertebrates</source><volume>51</volume> (<issue>2</issue>).</mixed-citation></ref><ref id="B35"><mixed-citation xmlns:xlink="http://www.w3.org/1999/xlink" xlink:type="simple"><person-group><name name-style="western"><surname>Griffiths</surname><given-names>OL</given-names></name><name name-style="western"><surname>Florens</surname><given-names>VFB</given-names></name></person-group> (<year>2006</year>) <source>A field guide to the non-marine molluscs of the Mascarene Islands (Mauritius, Rodrigues and Réunion) and the Northern Dependencies of Mauritius</source>. <publisher-name>Bioculture Press</publisher-name>, <publisher-loc>Mauritius</publisher-loc>, <lpage>188</lpage> pp.</mixed-citation></ref></ref-list></tp:taxon-treatment>
