# Supplementary material for: Terrestrial molluscs of Pemba Island, Zanzibar, Tanzania, and its status as an “oceanic” island
Source: Zookeys. 2010 Nov 29;(70):1–39. doi: 10.3897/zookeys.70.762 (PMC3088446; doi:10.3897/zookeys.70.762)
Supplement: XML Treatment for Sitala jenynsi [file zookeys.70.762-treatment10.xml]

<!DOCTYPE tp:taxon-treatment
  PUBLIC "-//TaxonX//DTD Taxonomic Treatment Publishing DTD v0 20100105//EN" "tax-treatment-NSO.dtd">
<tp:taxon-treatment xmlns:tp="http://www.plazi.org/taxpub"><tp:treatment-meta><mixed-citation publication-type="journal"><person-group><name><surname>Rowson</surname><given-names>B</given-names></name><name><surname>Warren</surname><given-names>B. H.</given-names></name><name><surname>Ngereza</surname><given-names>C. F.</given-names></name></person-group><article-title>Terrestrial molluscs of Pemba Island, Zanzibar, Tanzania, and its status as an “oceanic” island</article-title><source>Zookeys</source><day>29</day><month>11</month><year>2010</year><volume>2010</volume><issue>70</issue><fpage>1</fpage><lpage>39</lpage><pub-id pub-id-type="doi">10.3897/zookeys.70.762</pub-id></mixed-citation></tp:treatment-meta><tp:nomenclature><label>10.</label><tp:taxon-name>
                            <tp:taxon-name-part taxon-name-part-type="genus">Sitala</tp:taxon-name-part>
                            <tp:taxon-name-part taxon-name-part-type="species">jenynsi</tp:taxon-name-part>
                        </tp:taxon-name><tp:taxon-authority>(L. Pfeiffer, 1845)</tp:taxon-authority><xref ref-type="fig" rid="F5">Figs 36–38</xref><tp:nomenclature-citation-list><tp:nomenclature-citation><tp:taxon-name>Helix jenynsi</tp:taxon-name><comment><xref ref-type="bibr" rid="B61">Pfeiffer 1845</xref>: 131</comment></tp:nomenclature-citation></tp:nomenclature-citation-list></tp:nomenclature><tp:treatment-sec sec-type="Notes"><title>Notes.</title><p>Although <xref ref-type="bibr" rid="B98">Voeltzkow (1923)</xref> did not mention this species <xref ref-type="bibr" rid="B36">Haas (1929)</xref> recorded it from Fundu I. as <tp:taxon-name>Trochonanina (Martensia) jenynsi</tp:taxon-name> (Pfeiffer) based on Voeltzkow’s material.</p><fig id="F5" position="float" orientation="portrait"><label>Figures 33–56.</label><caption><p>Stylommatophora from Pemba (except where noted). <bold>33–35</bold> <tp:taxon-name>Tayloria shimbiense</tp:taxon-name> <bold>36–38</bold> <tp:taxon-name>Sitala jenynsi</tp:taxon-name> (Marafa, near Malindi, Kenya) <bold>39–41</bold> <tp:taxon-name>Thapsia insulsa</tp:taxon-name> <bold>42–44</bold> <tp:taxon-name>Kaliella barrakporensis</tp:taxon-name> (Mt. Elgon NP, Kenya) <bold>45–47</bold> <tp:taxon-name>Afroguppya quadrisculpta</tp:taxon-name> (Udzungwa Mountains NP, Tanzania) <bold>48–50</bold> <tp:taxon-name>Afropunctum seminium</tp:taxon-name> <bold>51–53</bold> <tp:taxon-name>Microcystina minima</tp:taxon-name> <bold>54–56</bold> <tp:taxon-name>Gonaxis denticulatus</tp:taxon-name>.</p></caption><graphic xmlns:xlink="http://www.w3.org/1999/xlink" xlink:href="ZooKeys-070-001-g005.jpg" position="float" orientation="portrait" xlink:type="simple"/></fig></tp:treatment-sec><ref-list><ref id="B61"><mixed-citation xmlns:xlink="http://www.w3.org/1999/xlink" xlink:type="simple"><person-group><name name-style="western"><surname>Pfeiffer</surname><given-names>L</given-names></name></person-group> (<year>1845</year>)<article-title> Descriptions of thirty-six new species of <italic>Helix</italic>, belonging to the collection of H. Cuming, Esq.</article-title><source>Proceedings of the Zoological Society of London</source><volume>13</volume>:<fpage>126</fpage>-<lpage>133</lpage>.</mixed-citation></ref><ref id="B98"><mixed-citation xmlns:xlink="http://www.w3.org/1999/xlink" xlink:type="simple"><person-group><name name-style="western"><surname>Voeltzkow</surname><given-names>A</given-names></name></person-group> (<year>1923</year>) <source>Reise in Ostafrika in den Jahren 1903–1905. Wissenschaftliche Ergebnisse</source>, Band <volume>1</volume>, Abt. <issue>1</issue>. Reisebericht. <publisher-name>Witu-Inseln und Zanzibar-Archipel. Schweizerbart’sche Verlagsbuchhandlung</publisher-name>, <publisher-loc>Stuttgart</publisher-loc>.</mixed-citation></ref><ref id="B36"><mixed-citation xmlns:xlink="http://www.w3.org/1999/xlink" xlink:type="simple"><person-group><name name-style="western"><surname>Haas</surname><given-names>F</given-names></name></person-group> (<year>1929</year>) <article-title>Die Binnenmollusken der Voeltzkow’schen Reisen in Ostafrika und den ostafrikanischen Inseln</article-title>. <source>Zoologische Jahrbücher</source><volume>57</volume>: <fpage>387</fpage>–<lpage>430</lpage>, pls. <fpage>2</fpage>–<lpage>3</lpage>.</mixed-citation></ref></ref-list></tp:taxon-treatment>
