# Supplementary material for: Terrestrial molluscs of Pemba Island, Zanzibar, Tanzania, and its status as an “oceanic” island
Source: Zookeys. 2010 Nov 29;(70):1–39. doi: 10.3897/zookeys.70.762 (PMC3088446; doi:10.3897/zookeys.70.762)
Supplement: XML Treatment for Opeas delicatum [file zookeys.70.762-treatment19.xml]

<!DOCTYPE tp:taxon-treatment
  PUBLIC "-//TaxonX//DTD Taxonomic Treatment Publishing DTD v0 20100105//EN" "tax-treatment-NSO.dtd">
<tp:taxon-treatment xmlns:tp="http://www.plazi.org/taxpub"><tp:treatment-meta><mixed-citation publication-type="journal"><person-group><name><surname>Rowson</surname><given-names>B</given-names></name><name><surname>Warren</surname><given-names>B. H.</given-names></name><name><surname>Ngereza</surname><given-names>C. F.</given-names></name></person-group><article-title>Terrestrial molluscs of Pemba Island, Zanzibar, Tanzania, and its status as an “oceanic” island</article-title><source>Zookeys</source><day>29</day><month>11</month><year>2010</year><volume>2010</volume><issue>70</issue><fpage>1</fpage><lpage>39</lpage><pub-id pub-id-type="doi">10.3897/zookeys.70.762</pub-id></mixed-citation></tp:treatment-meta><tp:nomenclature><label>19.</label><tp:taxon-name>
                            <tp:taxon-name-part taxon-name-part-type="genus">Opeas</tp:taxon-name-part>
                            <tp:taxon-name-part taxon-name-part-type="species">delicatum</tp:taxon-name-part>
                        </tp:taxon-name><tp:taxon-authority>Taylor, 1877</tp:taxon-authority><tp:nomenclature-citation-list><tp:nomenclature-citation><tp:taxon-name>Opeas delicatum</tp:taxon-name><comment><xref ref-type="bibr" rid="B82">Taylor 1877b</xref>: 281–282; pl. III, fig. 3</comment></tp:nomenclature-citation></tp:nomenclature-citation-list></tp:nomenclature><tp:treatment-sec sec-type="Notes"><title>Notes.</title><p>Pemba specimens reach 7.0 × 2.5 mm, being much smaller and narrower than <tp:taxon-name>Opeas lamoense</tp:taxon-name>. <xref ref-type="bibr" rid="B35">Griffiths and Florens (2006)</xref> figure specimens referred to <tp:taxon-name>Allopeas clavulinum</tp:taxon-name> (Poitiez &amp; Michaud, 1838) and <tp:taxon-name>Allopeas mauritianum</tp:taxon-name> (L. Pfeiffer, 1847) that they suggest were introduced to the Mascarenes from East Africa. Both resemble some specimens of <tp:taxon-name>Opeas delicatum</tp:taxon-name>. Verdcourt was familiar with <tp:taxon-name>Allopeas clavulinum</tp:taxon-name> in botanic gardens in the UK, which in turn have been said to come from East Africa (<xref ref-type="bibr" rid="B41">Kerney and Cameron 1979</xref>) yet never included <tp:taxon-name>Allopeas clavulinum</tp:taxon-name> in his East African lists (<xref ref-type="bibr" rid="B91">Verdcourt 1983</xref>, <xref ref-type="bibr" rid="B94">2000</xref>, <xref ref-type="bibr" rid="B95">2006</xref>). This should be further investigated.</p></tp:treatment-sec><ref-list><ref id="B82"><mixed-citation xmlns:xlink="http://www.w3.org/1999/xlink" xlink:type="simple"><person-group><name name-style="western"><surname>Taylor</surname><given-names>JW</given-names></name></person-group> (<year>1877b</year>) <article-title>Descriptions of new species of land shells from the East coast of Africa</article-title>. <source>Quarterly Journal of Conchology</source><volume>1</volume>: <fpage>280</fpage>–<lpage>283</lpage>, pl. III.</mixed-citation></ref><ref id="B35"><mixed-citation xmlns:xlink="http://www.w3.org/1999/xlink" xlink:type="simple"><person-group><name name-style="western"><surname>Griffiths</surname><given-names>OL</given-names></name><name name-style="western"><surname>Florens</surname><given-names>VFB</given-names></name></person-group> (<year>2006</year>) <source>A field guide to the non-marine molluscs of the Mascarene Islands (Mauritius, Rodrigues and Réunion) and the Northern Dependencies of Mauritius</source>. <publisher-name>Bioculture Press</publisher-name>, <publisher-loc>Mauritius</publisher-loc>, <lpage>188</lpage> pp.</mixed-citation></ref><ref id="B41"><mixed-citation xmlns:xlink="http://www.w3.org/1999/xlink" xlink:type="simple"><person-group><name name-style="western"><surname>Kerney</surname><given-names>MP</given-names></name><name name-style="western"><surname>Cameron,</surname><given-names>RAD</given-names></name></person-group> (<year>1979</year>) <source>A field guide to the land snails of Britain and north-west Europe</source>. <publisher-name>Collins</publisher-name>, <publisher-loc>London, UK</publisher-loc>, <lpage>102</lpage> pp.</mixed-citation></ref><ref id="B91"><mixed-citation xmlns:xlink="http://www.w3.org/1999/xlink" xlink:type="simple"><person-group><name name-style="western"><surname>Verdcourt</surname><given-names>B</given-names></name></person-group> (<year>1983</year>)<article-title> A list of the non-marine Mollusca of East Africa (Kenya, Uganda, Tanzania, excluding Lake Malawi).</article-title><source>Achatina</source><volume>11</volume>:<fpage>200</fpage>-<lpage>239</lpage>.</mixed-citation></ref><ref id="B94"><mixed-citation xmlns:xlink="http://www.w3.org/1999/xlink" xlink:type="simple"><person-group><name name-style="western"><surname>Verdcourt</surname><given-names>B</given-names></name></person-group> (<year>2000</year>) <article-title>Molluscs</article-title>. In: <person-group><name name-style="western"><surname>Burgess</surname><given-names>ND</given-names></name><name name-style="western"><surname>Clarke</surname><given-names>GP</given-names></name></person-group><role>Eds</role> (<year>2000</year>) <source>Coastal Forests of Eastern Africa</source>. <publisher-name>IUCN</publisher-name>, <publisher-loc>Gland, Switzerland</publisher-loc>.</mixed-citation></ref><ref id="B95"><mixed-citation xmlns:xlink="http://www.w3.org/1999/xlink" xlink:type="simple"><person-group><name name-style="western"><surname>Verdcourt</surname><given-names>B</given-names></name></person-group> (<year>2002</year>)<article-title> Two new species of <italic>Curvella</italic> Chaper (Gastropoda, Pulmonata, Subulinidae) from the East Usambara Mountains, Tanzania.</article-title><source>Basteria</source><volume>66</volume>:<fpage>107</fpage>-<lpage>112</lpage>.</mixed-citation></ref></ref-list></tp:taxon-treatment>
