# Supplementary material for: Terrestrial molluscs of Pemba Island, Zanzibar, Tanzania, and its status as an “oceanic” island
Source: Zookeys. 2010 Nov 29;(70):1–39. doi: 10.3897/zookeys.70.762 (PMC3088446; doi:10.3897/zookeys.70.762)
Supplement: XML Treatment for Opeas lamoense [file zookeys.70.762-treatment20.xml]

<!DOCTYPE tp:taxon-treatment
  PUBLIC "-//TaxonX//DTD Taxonomic Treatment Publishing DTD v0 20100105//EN" "tax-treatment-NSO.dtd">
<tp:taxon-treatment xmlns:tp="http://www.plazi.org/taxpub"><tp:treatment-meta><mixed-citation publication-type="journal"><person-group><name><surname>Rowson</surname><given-names>B</given-names></name><name><surname>Warren</surname><given-names>B. H.</given-names></name><name><surname>Ngereza</surname><given-names>C. F.</given-names></name></person-group><article-title>Terrestrial molluscs of Pemba Island, Zanzibar, Tanzania, and its status as an “oceanic” island</article-title><source>Zookeys</source><day>29</day><month>11</month><year>2010</year><volume>2010</volume><issue>70</issue><fpage>1</fpage><lpage>39</lpage><pub-id pub-id-type="doi">10.3897/zookeys.70.762</pub-id></mixed-citation></tp:treatment-meta><tp:nomenclature><label>20.</label><tp:taxon-name>
                            <tp:taxon-name-part taxon-name-part-type="genus">Opeas</tp:taxon-name-part>
                            <tp:taxon-name-part taxon-name-part-type="species">lamoense</tp:taxon-name-part>
                        </tp:taxon-name><tp:taxon-authority>Melvill &amp; Ponsonby, 1892</tp:taxon-authority><tp:nomenclature-citation-list><tp:nomenclature-citation><tp:taxon-name>Buliminus lamoense</tp:taxon-name><comment><xref ref-type="bibr" rid="B48">Melvill and Ponsonby 1892</xref>: 90; pl. V, fig. 12</comment></tp:nomenclature-citation></tp:nomenclature-citation-list></tp:nomenclature><tp:treatment-sec sec-type="Notes"><title>Notes.</title><p>Pemba specimens reach 11.0 × 4.0 mm, being relatively much broader and with a relatively larger body whorl than <tp:taxon-name>Allopeas gracile</tp:taxon-name>. At one high forest site (Ngezi N2) some individuals have much stronger ribs, although the shell shape is similar.</p></tp:treatment-sec><ref-list><ref id="B48"><mixed-citation xmlns:xlink="http://www.w3.org/1999/xlink" xlink:type="simple"><person-group><name name-style="western"><surname>Melvill</surname><given-names>JC</given-names></name><name name-style="western"><surname>Ponsonby</surname><given-names>JH</given-names></name></person-group> (<year>1892</year>) <article-title>Descriptions of seventeen new terrestrial molluscs from South or Central Africa, in the collection of Edgar L. Layard, Esq</article-title>. <source>Annals and Magazine of Natural History Series</source><volume>6</volume>, <issue>9</issue>: <fpage>87</fpage>–<lpage>94</lpage> pls. IV-VI.</mixed-citation></ref></ref-list></tp:taxon-treatment>
