# Supplementary material for: Terrestrial molluscs of Pemba Island, Zanzibar, Tanzania, and its status as an “oceanic” island
Source: Zookeys. 2010 Nov 29;(70):1–39. doi: 10.3897/zookeys.70.762 (PMC3088446; doi:10.3897/zookeys.70.762)
Supplement: XML Treatment for Subulina octona [file zookeys.70.762-treatment22.xml]

<!DOCTYPE tp:taxon-treatment
  PUBLIC "-//TaxonX//DTD Taxonomic Treatment Publishing DTD v0 20100105//EN" "tax-treatment-NSO.dtd">
<tp:taxon-treatment xmlns:tp="http://www.plazi.org/taxpub"><tp:treatment-meta><mixed-citation publication-type="journal"><person-group><name><surname>Rowson</surname><given-names>B</given-names></name><name><surname>Warren</surname><given-names>B. H.</given-names></name><name><surname>Ngereza</surname><given-names>C. F.</given-names></name></person-group><article-title>Terrestrial molluscs of Pemba Island, Zanzibar, Tanzania, and its status as an “oceanic” island</article-title><source>Zookeys</source><day>29</day><month>11</month><year>2010</year><volume>2010</volume><issue>70</issue><fpage>1</fpage><lpage>39</lpage><pub-id pub-id-type="doi">10.3897/zookeys.70.762</pub-id></mixed-citation></tp:treatment-meta><tp:nomenclature><label>22.</label><tp:taxon-name>
                            <tp:taxon-name-part taxon-name-part-type="genus">Subulina</tp:taxon-name-part>
                            <tp:taxon-name-part taxon-name-part-type="species">octona</tp:taxon-name-part>
                        </tp:taxon-name><tp:taxon-authority>(Bruguière, 1789)</tp:taxon-authority><tp:nomenclature-citation-list><tp:nomenclature-citation><tp:taxon-name>Bulimus octona</tp:taxon-name><comment><xref ref-type="bibr" rid="B6">Bruguière 1789</xref>: 325</comment></tp:nomenclature-citation></tp:nomenclature-citation-list></tp:nomenclature><tp:treatment-sec sec-type="Notes"><title>Notes.</title><p>The geographical origin of this species is unknown. <xref ref-type="bibr" rid="B31">Gerlach (2006b)</xref> notes it has been found as a subfossil on Aldabra but <xref ref-type="bibr" rid="B35">Griffiths and Florens (2006)</xref> suggest it is originally Neotropical. Verdcourt (in litt. 2006) noted that he knew of no material of <tp:taxon-name>Subulina octona</tp:taxon-name> from East Africa so it is possible the species is spreading. The date of authorship follows <xref ref-type="bibr" rid="B3">Bank and Menkhorst (2008)</xref>.</p></tp:treatment-sec><ref-list><ref id="B6"><mixed-citation xmlns:xlink="http://www.w3.org/1999/xlink" xlink:type="simple"><person-group><name name-style="western"><surname>Bruguière</surname><given-names>JG</given-names></name></person-group> (<year>1789</year>) <source>Encyclopedie Methodique. Histoire naturelle des vers. Tome premier, Part I, Livraison</source><volume>32</volume>. <publisher-name>Pancoucke</publisher-name>, <publisher-loc>Paris, France</publisher-loc>.</mixed-citation></ref><ref id="B31"><mixed-citation xmlns:xlink="http://www.w3.org/1999/xlink" xlink:type="simple"><person-group><name name-style="western"><surname>Gerlach</surname><given-names>J</given-names></name></person-group> (<year>2006b</year>) <source>Terrestrial and freshwater Mollusca of the Seychelles islands</source>. <publisher-name>Backhuys</publisher-name>, <publisher-loc>Leiden, The Netherlands</publisher-loc>, <lpage>141</lpage> pp.</mixed-citation></ref><ref id="B35"><mixed-citation xmlns:xlink="http://www.w3.org/1999/xlink" xlink:type="simple"><person-group><name name-style="western"><surname>Griffiths</surname><given-names>OL</given-names></name><name name-style="western"><surname>Florens</surname><given-names>VFB</given-names></name></person-group> (<year>2006</year>) <source>A field guide to the non-marine molluscs of the Mascarene Islands (Mauritius, Rodrigues and Réunion) and the Northern Dependencies of Mauritius</source>. <publisher-name>Bioculture Press</publisher-name>, <publisher-loc>Mauritius</publisher-loc>, <lpage>188</lpage> pp.</mixed-citation></ref><ref id="B3"><mixed-citation xmlns:xlink="http://www.w3.org/1999/xlink" xlink:type="simple"><person-group><name name-style="western"><surname>Bank</surname><given-names>RA</given-names></name><name name-style="western"><surname>Menkhorst</surname><given-names>HPMG</given-names></name></person-group> (<year>2008</year>)<article-title> Notes on the nomenclature of some land- and freshwater molluscs of the Seychelles, with consequences for taxa from Africa, Madagascar, India, the Philippines, Jamaica, and Europe.</article-title><source>Basteria</source><volume>72</volume>:<fpage>93</fpage>-<lpage>110</lpage>.</mixed-citation></ref></ref-list></tp:taxon-treatment>
