# Supplementary material for: Terrestrial molluscs of Pemba Island, Zanzibar, Tanzania, and its status as an “oceanic” island
Source: Zookeys. 2010 Nov 29;(70):1–39. doi: 10.3897/zookeys.70.762 (PMC3088446; doi:10.3897/zookeys.70.762)
Supplement: XML Treatment for Edentulina obesa [file zookeys.70.762-treatment24.xml]

<!DOCTYPE tp:taxon-treatment
  PUBLIC "-//TaxonX//DTD Taxonomic Treatment Publishing DTD v0 20100105//EN" "tax-treatment-NSO.dtd">
<tp:taxon-treatment xmlns:tp="http://www.plazi.org/taxpub"><tp:treatment-meta><mixed-citation publication-type="journal"><person-group><name><surname>Rowson</surname><given-names>B</given-names></name><name><surname>Warren</surname><given-names>B. H.</given-names></name><name><surname>Ngereza</surname><given-names>C. F.</given-names></name></person-group><article-title>Terrestrial molluscs of Pemba Island, Zanzibar, Tanzania, and its status as an “oceanic” island</article-title><source>Zookeys</source><day>29</day><month>11</month><year>2010</year><volume>2010</volume><issue>70</issue><fpage>1</fpage><lpage>39</lpage><pub-id pub-id-type="doi">10.3897/zookeys.70.762</pub-id></mixed-citation></tp:treatment-meta><tp:nomenclature><label>24.</label><tp:taxon-name>
                            <tp:taxon-name-part taxon-name-part-type="genus">Edentulina</tp:taxon-name-part>
                            <tp:taxon-name-part taxon-name-part-type="species">obesa</tp:taxon-name-part>
                        </tp:taxon-name><tp:taxon-authority>(Taylor, 1877)</tp:taxon-authority><xref ref-type="fig" rid="F2">Fig. 8</xref><tp:nomenclature-citation-list><tp:nomenclature-citation><tp:taxon-name>Buliminus obesa</tp:taxon-name><comment><xref ref-type="bibr" rid="B81">Taylor 1877a</xref>: 255; pl. II, fig. 3</comment></tp:nomenclature-citation></tp:nomenclature-citation-list></tp:nomenclature><tp:treatment-sec sec-type="Notes"><title>Notes.</title><p>This species was previously recorded from Pemba by (<xref ref-type="bibr" rid="B91">Verdcourt (1983</xref>, <xref ref-type="bibr" rid="B96">2006</xref>).<!--PageBreak--></p></tp:treatment-sec><tp:treatment-sec><!--Section generated to contain objects referenced in tp:taxon-treatment.--><fig id="F2" position="float" orientation="portrait"><label>Figures 2–12.</label><caption><p>Living animals of selected species from Pemba (not to scale). <bold>2</bold> <tp:taxon-name>“Assiminea” aurifera</tp:taxon-name> <bold>3</bold> <tp:taxon-name>Tropidophora zanguebarica</tp:taxon-name> <bold>4</bold> <tp:taxon-name>Subulona ordinaria</tp:taxon-name> <bold>5</bold> <tp:taxon-name>Gonaxis denticulatus</tp:taxon-name> <bold>6</bold> <tp:taxon-name>Gulella planidens</tp:taxon-name> <bold>7</bold> <tp:taxon-name>Tayloria shimbiensis</tp:taxon-name> <bold>8</bold> <tp:taxon-name>Edentulina obesa</tp:taxon-name> <bold>9</bold> <tp:taxon-name>Trochonanina mozambicensis</tp:taxon-name> <bold>10</bold> <tp:taxon-name>Pembatoxon insulare</tp:taxon-name> <bold>11</bold> <tp:taxon-name>“Dendrolimax” vangoethemi</tp:taxon-name> (Paratype 2) <bold>12</bold> <tp:taxon-name>Dendrolimax vangoethemi</tp:taxon-name> (Paratype 1).</p></caption><graphic xmlns:xlink="http://www.w3.org/1999/xlink" xlink:href="ZooKeys-070-001-g002.jpg" position="float" orientation="portrait" xlink:type="simple"/></fig></tp:treatment-sec><ref-list><ref id="B81"><mixed-citation xmlns:xlink="http://www.w3.org/1999/xlink" xlink:type="simple"><person-group><name name-style="western"><surname>Taylor</surname><given-names>JW</given-names></name></person-group> (<year>1877a</year>) <article-title>Descriptions of new species of land shells from the East coast of Africa</article-title>. <source>Quarterly Journal of Conchology</source><volume>1</volume>: <fpage>251</fpage>–<lpage>255</lpage>, pl. II.</mixed-citation></ref><ref id="B91"><mixed-citation xmlns:xlink="http://www.w3.org/1999/xlink" xlink:type="simple"><person-group><name name-style="western"><surname>Verdcourt</surname><given-names>B</given-names></name></person-group> (<year>1983</year>)<article-title> A list of the non-marine Mollusca of East Africa (Kenya, Uganda, Tanzania, excluding Lake Malawi).</article-title><source>Achatina</source><volume>11</volume>:<fpage>200</fpage>-<lpage>239</lpage>.</mixed-citation></ref><ref id="B96"><mixed-citation xmlns:xlink="http://www.w3.org/1999/xlink" xlink:type="simple"><person-group><name name-style="western"><surname>Verdcourt</surname><given-names>B</given-names></name></person-group> (<year>2006</year>) <source>A Revised List of the Non-marine Mollusca of East Africa (Kenya, Tanzania and Uganda, excluding Lake Malawi)</source>. <publisher-name>B Verdcourt</publisher-name>, <publisher-loc>Maidenhead, UK</publisher-loc>.</mixed-citation></ref></ref-list></tp:taxon-treatment>
