# Supplementary material for: Terrestrial molluscs of Pemba Island, Zanzibar, Tanzania, and its status as an “oceanic” island
Source: Zookeys. 2010 Nov 29;(70):1–39. doi: 10.3897/zookeys.70.762 (PMC3088446; doi:10.3897/zookeys.70.762)
Supplement: XML Treatment for Tayloria shimbiensis [file zookeys.70.762-treatment26.xml]

<!DOCTYPE tp:taxon-treatment
  PUBLIC "-//TaxonX//DTD Taxonomic Treatment Publishing DTD v0 20100105//EN" "tax-treatment-NSO.dtd">
<tp:taxon-treatment xmlns:tp="http://www.plazi.org/taxpub"><tp:treatment-meta><mixed-citation publication-type="journal"><person-group><name><surname>Rowson</surname><given-names>B</given-names></name><name><surname>Warren</surname><given-names>B. H.</given-names></name><name><surname>Ngereza</surname><given-names>C. F.</given-names></name></person-group><article-title>Terrestrial molluscs of Pemba Island, Zanzibar, Tanzania, and its status as an “oceanic” island</article-title><source>Zookeys</source><day>29</day><month>11</month><year>2010</year><volume>2010</volume><issue>70</issue><fpage>1</fpage><lpage>39</lpage><pub-id pub-id-type="doi">10.3897/zookeys.70.762</pub-id></mixed-citation></tp:treatment-meta><tp:nomenclature><label>26.</label><tp:taxon-name>
                            <tp:taxon-name-part taxon-name-part-type="genus">Tayloria</tp:taxon-name-part>
                            <tp:taxon-name-part taxon-name-part-type="species">shimbiensis</tp:taxon-name-part>
                        </tp:taxon-name><tp:taxon-authority>Connolly, 1922</tp:taxon-authority><xref ref-type="fig" rid="F2">Figs 7</xref><xref ref-type="fig" rid="F5">33–35</xref><tp:nomenclature-citation-list><tp:nomenclature-citation><tp:taxon-name>Tayloria shimbiensis</tp:taxon-name><comment><xref ref-type="bibr" rid="B18">Connolly 1922</xref>: 487</comment></tp:nomenclature-citation></tp:nomenclature-citation-list></tp:nomenclature><tp:treatment-sec sec-type="Notes"><title>Notes.</title><p>This species has not previously been recorded beyond the type locality (Shimba Hills) (<xref ref-type="bibr" rid="B96">Verdcourt 2006</xref>). According to <xref ref-type="bibr" rid="B86">Verdcourt (1958)</xref>, its shell differs from that of the <!--PageBreak-->other known lowland species, <tp:taxon-name>Tayloria helicoides</tp:taxon-name> (C. R. Böttger, 1913) only in relative spire height and strength of sculpture. The latter is known only from Kipatimu, Kilwa District, south of the Rufiji Delta.</p></tp:treatment-sec><tp:treatment-sec><!--Section generated to contain objects referenced in tp:taxon-treatment.--><fig id="F2" position="float" orientation="portrait"><label>Figures 2–12.</label><caption><p>Living animals of selected species from Pemba (not to scale). <bold>2</bold> <tp:taxon-name>“Assiminea” aurifera</tp:taxon-name> <bold>3</bold> <tp:taxon-name>Tropidophora zanguebarica</tp:taxon-name> <bold>4</bold> <tp:taxon-name>Subulona ordinaria</tp:taxon-name> <bold>5</bold> <tp:taxon-name>Gonaxis denticulatus</tp:taxon-name> <bold>6</bold> <tp:taxon-name>Gulella planidens</tp:taxon-name> <bold>7</bold> <tp:taxon-name>Tayloria shimbiensis</tp:taxon-name> <bold>8</bold> <tp:taxon-name>Edentulina obesa</tp:taxon-name> <bold>9</bold> <tp:taxon-name>Trochonanina mozambicensis</tp:taxon-name> <bold>10</bold> <tp:taxon-name>Pembatoxon insulare</tp:taxon-name> <bold>11</bold> <tp:taxon-name>“Dendrolimax” vangoethemi</tp:taxon-name> (Paratype 2) <bold>12</bold> <tp:taxon-name>Dendrolimax vangoethemi</tp:taxon-name> (Paratype 1).</p></caption><graphic xmlns:xlink="http://www.w3.org/1999/xlink" xlink:href="ZooKeys-070-001-g002.jpg" position="float" orientation="portrait" xlink:type="simple"/></fig><fig id="F5" position="float" orientation="portrait"><label>Figures 33–56.</label><caption><p>Stylommatophora from Pemba (except where noted). <bold>33–35</bold> <tp:taxon-name>Tayloria shimbiense</tp:taxon-name> <bold>36–38</bold> <tp:taxon-name>Sitala jenynsi</tp:taxon-name> (Marafa, near Malindi, Kenya) <bold>39–41</bold> <tp:taxon-name>Thapsia insulsa</tp:taxon-name> <bold>42–44</bold> <tp:taxon-name>Kaliella barrakporensis</tp:taxon-name> (Mt. Elgon NP, Kenya) <bold>45–47</bold> <tp:taxon-name>Afroguppya quadrisculpta</tp:taxon-name> (Udzungwa Mountains NP, Tanzania) <bold>48–50</bold> <tp:taxon-name>Afropunctum seminium</tp:taxon-name> <bold>51–53</bold> <tp:taxon-name>Microcystina minima</tp:taxon-name> <bold>54–56</bold> <tp:taxon-name>Gonaxis denticulatus</tp:taxon-name>.</p></caption><graphic xmlns:xlink="http://www.w3.org/1999/xlink" xlink:href="ZooKeys-070-001-g005.jpg" position="float" orientation="portrait" xlink:type="simple"/></fig></tp:treatment-sec><ref-list><ref id="B18"><mixed-citation xmlns:xlink="http://www.w3.org/1999/xlink" xlink:type="simple"><person-group><name name-style="western"><surname>Connolly</surname><given-names>M</given-names></name></person-group> (<year>1922</year>) <article-title>Notes on African non-marine Mollusca, with descriptions of many new species</article-title>. <source>Annals and Magazine of Natural History</source>, Series <volume>9, 10</volume>: <fpage>485</fpage>–<lpage>517</lpage>, pl. XIV.</mixed-citation></ref><ref id="B96"><mixed-citation xmlns:xlink="http://www.w3.org/1999/xlink" xlink:type="simple"><person-group><name name-style="western"><surname>Verdcourt</surname><given-names>B</given-names></name></person-group> (<year>2006</year>) <source>A Revised List of the Non-marine Mollusca of East Africa (Kenya, Tanzania and Uganda, excluding Lake Malawi)</source>. <publisher-name>B Verdcourt</publisher-name>, <publisher-loc>Maidenhead, UK</publisher-loc>.</mixed-citation></ref><ref id="B86"><mixed-citation xmlns:xlink="http://www.w3.org/1999/xlink" xlink:type="simple"><person-group><name name-style="western"><surname>Verdcourt</surname><given-names>B</given-names></name></person-group> (<year>1958</year>)<article-title> Descriptions of two new taxa of <italic>Tayloria</italic> Bgt. together with a synopsis of the genus.</article-title><source>Revue de Zoologie et de Botanique Africaines</source><volume>58</volume>:<fpage>3</fpage>-<lpage>4</lpage>.<!--PageBreak--></mixed-citation></ref></ref-list></tp:taxon-treatment>
