# Supplementary material for: Terrestrial molluscs of Pemba Island, Zanzibar, Tanzania, and its status as an “oceanic” island
Source: Zookeys. 2010 Nov 29;(70):1–39. doi: 10.3897/zookeys.70.762 (PMC3088446; doi:10.3897/zookeys.70.762)
Supplement: XML Treatment for “Gulella” (Aenigmigulella) aenigmatica [file zookeys.70.762-treatment27.xml]

<!DOCTYPE tp:taxon-treatment
  PUBLIC "-//TaxonX//DTD Taxonomic Treatment Publishing DTD v0 20100105//EN" "tax-treatment-NSO.dtd">
<tp:taxon-treatment xmlns:tp="http://www.plazi.org/taxpub"><tp:treatment-meta><mixed-citation publication-type="journal"><person-group><name><surname>Rowson</surname><given-names>B</given-names></name><name><surname>Warren</surname><given-names>B. H.</given-names></name><name><surname>Ngereza</surname><given-names>C. F.</given-names></name></person-group><article-title>Terrestrial molluscs of Pemba Island, Zanzibar, Tanzania, and its status as an “oceanic” island</article-title><source>Zookeys</source><day>29</day><month>11</month><year>2010</year><volume>2010</volume><issue>70</issue><fpage>1</fpage><lpage>39</lpage><pub-id pub-id-type="doi">10.3897/zookeys.70.762</pub-id></mixed-citation></tp:treatment-meta><tp:nomenclature><label>27.</label><tp:taxon-name>
                            <tp:taxon-name-part taxon-name-part-type="genus"> “Gulella” </tp:taxon-name-part>
                            (<tp:taxon-name-part taxon-name-part-type="genus">Aenigmigulella</tp:taxon-name-part>)
                            <tp:taxon-name-part taxon-name-part-type="species">aenigmatica</tp:taxon-name-part>
                        </tp:taxon-name><tp:taxon-authority>(E. A. Smith, 1890)</tp:taxon-authority><xref ref-type="fig" rid="F6">Figs 57–59</xref><tp:nomenclature-citation-list><tp:nomenclature-citation><tp:taxon-name>Ennea aenigmatica</tp:taxon-name><comment><xref ref-type="bibr" rid="B75">Smith 1890</xref>: 164; pl. 6, fig. 11</comment></tp:nomenclature-citation></tp:nomenclature-citation-list></tp:nomenclature><tp:treatment-sec sec-type="Notes"><title>Notes.</title><p>Pemba material matches Usambara material (NMW) of this Eastern Arc species very well. No species of <tp:taxon-name>Aenigmigulella</tp:taxon-name> has previously been reported from the coastal region<!--PageBreak--> (<xref ref-type="bibr" rid="B94">Verdcourt 2000</xref>, <xref ref-type="bibr" rid="B96">2006</xref>) and it is unknown from Unguja. If native to Pemba it would thus suggest a special Eastern Arc affinity. However we note it was not found in forest reserves apart from a juvenile at Msitu Mkuu FR (<xref ref-type="table" rid="T2">Table 2</xref>). On Pemba, juvenile shells have complex dentition at a variety of stages. The living animal is cream-coloured. Recent systematic work (<xref ref-type="bibr" rid="B70">Rowson 2010</xref>) indicates <tp:taxon-name>“Gulella” aenigmatica</tp:taxon-name> does not belong in the genus <tp:taxon-name>Gulella</tp:taxon-name> L. Pfeiffer and a genus-level revision is in progress.</p><fig id="F6" position="float" orientation="portrait"><label>Figures 57–63.</label><caption><p>Streptaxidae from Pemba. <bold>57–58</bold> <tp:taxon-name>“Gulella” (Aenigmigulella) aenigmatica</tp:taxon-name> <bold>59</bold> <tp:taxon-name>“Gulella” (Aenigmigulella) aenigmatica</tp:taxon-name>, juvenile <bold>60</bold> <tp:taxon-name>“Gulella” radius</tp:taxon-name> <bold>61</bold> <tp:taxon-name>“Gulella” radius</tp:taxon-name>, juvenile <bold>62</bold> <tp:taxon-name>Gulella gwendolinae</tp:taxon-name> (resembling var. <italic>scissidens</italic>) <bold>63</bold> <tp:taxon-name>Gulella planidens</tp:taxon-name>.</p></caption><graphic xmlns:xlink="http://www.w3.org/1999/xlink" xlink:href="ZooKeys-070-001-g006.jpg" position="float" orientation="portrait" xlink:type="simple"/></fig></tp:treatment-sec><tp:treatment-sec><!--Section generated to contain objects referenced in tp:taxon-treatment.--><table-wrap id="T2" position="float" orientation="portrait"><label>Table 2.</label><caption><p>Species recorded from Pemba. An entry in the “Unguja” column indicates the same species occurs on Unguja (page numbers and figures in Rowson, 2007); “nf” in the final column indicates two previously recorded species, both slugs, not found during the present survey.</p></caption><table><tbody><tr><th rowspan="1" colspan="4"><italic>Species</italic></th><th rowspan="1" colspan="16"><italic>Recorded for sites</italic></th></tr><tr><th rowspan="1" colspan="1"><italic>Species</italic></th><th rowspan="1" colspan="1"><italic>Note</italic></th><th rowspan="1" colspan="1"><italic>Figs.</italic></th><th rowspan="1" colspan="1"><bold>Unguja</bold> (pp. / figs.)</th><th rowspan="1" colspan="4">Ngezi FR (sand/soil)</th><th rowspan="1" colspan="2">Ngezi FR (coral rag)</th><th rowspan="1" colspan="1">Ras Kiuyu FR</th><th rowspan="1" colspan="1">Msitu Mkuu FR</th><th rowspan="1" colspan="7">Non-FR sites</th><th rowspan="1" colspan="1"><italic>No. sites</italic></th></tr><tr><th rowspan="1" colspan="1"/><th rowspan="1" colspan="1"/><th rowspan="1" colspan="1"/><th rowspan="1" colspan="1"/><th rowspan="1" colspan="1"><italic>1</italic></th><th rowspan="1" colspan="1"><italic>2</italic></th><th rowspan="1" colspan="1"><italic>3</italic></th><th rowspan="1" colspan="1"><italic>4</italic></th><th rowspan="1" colspan="1"><italic>5</italic></th><th rowspan="1" colspan="1"><italic>6</italic></th><th rowspan="1" colspan="1"><italic>7</italic></th><th rowspan="1" colspan="1"><italic>8</italic></th><th rowspan="1" colspan="1"><italic>9</italic></th><th rowspan="1" colspan="1"><italic>10</italic></th><th rowspan="1" colspan="1"><italic>11</italic></th><th rowspan="1" colspan="1"><italic>12</italic></th><th rowspan="1" colspan="1"><italic>13</italic></th><th rowspan="1" colspan="1"><italic>14</italic></th><th rowspan="1" colspan="1"><italic>15</italic></th><th rowspan="1" colspan="1"/></tr><tr><td rowspan="1" colspan="20">Assimineidae</td></tr><tr><td rowspan="1" colspan="1"><tp:taxon-name>“Assiminea” aurifera</tp:taxon-name> Preston, 1912</td><td rowspan="1" colspan="1">3</td><td rowspan="1" colspan="1">2</td><td rowspan="1" colspan="1">429 / 18</td><td rowspan="1" colspan="1"/><td rowspan="1" colspan="1">+</td><td rowspan="1" colspan="1">+</td><td rowspan="1" colspan="1"/><td rowspan="1" colspan="1">+</td><td rowspan="1" colspan="1">+</td><td rowspan="1" colspan="1">+</td><td rowspan="1" colspan="1">+</td><td rowspan="1" colspan="1">+</td><td rowspan="1" colspan="1"/><td rowspan="1" colspan="1">+</td><td rowspan="1" colspan="1">+</td><td rowspan="1" colspan="1"/><td rowspan="1" colspan="1">+</td><td rowspan="1" colspan="1"/><td rowspan="1" colspan="1">10</td></tr><tr><td rowspan="1" colspan="20">Cyclophoridae</td></tr><tr><td rowspan="1" colspan="1"><tp:taxon-name>Cyathopoma azaniense</tp:taxon-name> Verdcourt, 1978</td><td rowspan="1" colspan="1">4</td><td rowspan="1" colspan="1">13–15</td><td rowspan="1" colspan="1"/><td rowspan="1" colspan="1"/><td rowspan="1" colspan="1"/><td rowspan="1" colspan="1"/><td rowspan="1" colspan="1"/><td rowspan="1" colspan="1"/><td rowspan="1" colspan="1">+</td><td rowspan="1" colspan="1"/><td rowspan="1" colspan="1"/><td rowspan="1" colspan="1"/><td rowspan="1" colspan="1"/><td rowspan="1" colspan="1"/><td rowspan="1" colspan="1"/><td rowspan="1" colspan="1"/><td rowspan="1" colspan="1"/><td rowspan="1" colspan="1"/><td rowspan="1" colspan="1">1</td></tr><tr><td rowspan="1" colspan="1"><tp:taxon-name>Cyathopoma pembense</tp:taxon-name> sp. n.</td><td rowspan="1" colspan="1">1</td><td rowspan="1" colspan="1">16–27</td><td rowspan="1" colspan="1"/><td rowspan="1" colspan="1"/><td rowspan="1" colspan="1"/><td rowspan="1" colspan="1"/><td rowspan="1" colspan="1"/><td rowspan="1" colspan="1"/><td rowspan="1" colspan="1"/><td rowspan="1" colspan="1"/><td rowspan="1" colspan="1">+</td><td rowspan="1" colspan="1"/><td rowspan="1" colspan="1">+</td><td rowspan="1" colspan="1"/><td rowspan="1" colspan="1">+</td><td rowspan="1" colspan="1">+</td><td rowspan="1" colspan="1"/><td rowspan="1" colspan="1"/><td rowspan="1" colspan="1">4</td></tr><tr><td rowspan="1" colspan="20">Pomatiidae</td></tr><tr><td rowspan="1" colspan="1"><tp:taxon-name>Tropidophora zanguebarica</tp:taxon-name> (Petit, 1850)</td><td rowspan="1" colspan="1">5</td><td rowspan="1" colspan="1">3</td><td rowspan="1" colspan="1">432 / 3</td><td rowspan="1" colspan="1"/><td rowspan="1" colspan="1">+</td><td rowspan="1" colspan="1"/><td rowspan="1" colspan="1"/><td rowspan="1" colspan="1">+</td><td rowspan="1" colspan="1">+</td><td rowspan="1" colspan="1">+</td><td rowspan="1" colspan="1">+</td><td rowspan="1" colspan="1"/><td rowspan="1" colspan="1">+</td><td rowspan="1" colspan="1">+</td><td rowspan="1" colspan="1">+</td><td rowspan="1" colspan="1">+</td><td rowspan="1" colspan="1">+</td><td rowspan="1" colspan="1">+</td><td rowspan="1" colspan="1">11</td></tr><tr><td rowspan="1" colspan="20">Veronicellidae</td></tr><tr><td rowspan="1" colspan="1"><tp:taxon-name>Laevicaulis alte</tp:taxon-name> (Férussac, 1821)</td><td rowspan="1" colspan="1">6</td><td rowspan="1" colspan="1"/><td rowspan="1" colspan="1">432</td><td rowspan="1" colspan="1"/><td rowspan="1" colspan="1"/><td rowspan="1" colspan="1"/><td rowspan="1" colspan="1">+</td><td rowspan="1" colspan="1"/><td rowspan="1" colspan="1"/><td rowspan="1" colspan="1"/><td rowspan="1" colspan="1"/><td rowspan="1" colspan="1"/><td rowspan="1" colspan="1"/><td rowspan="1" colspan="1"/><td rowspan="1" colspan="1"/><td rowspan="1" colspan="1"/><td rowspan="1" colspan="1"/><td rowspan="1" colspan="1"/><td rowspan="1" colspan="1">1</td></tr><tr><td rowspan="1" colspan="20">Cerastidae</td></tr><tr><td rowspan="1" colspan="1"><tp:taxon-name>Gittenedouardia conulina</tp:taxon-name> (von Martens, 1869)</td><td rowspan="1" colspan="1">7</td><td rowspan="1" colspan="1">29</td><td rowspan="1" colspan="1">433 / 27</td><td rowspan="1" colspan="1"/><td rowspan="1" colspan="1">+</td><td rowspan="1" colspan="1"/><td rowspan="1" colspan="1"/><td rowspan="1" colspan="1">+</td><td rowspan="1" colspan="1">+</td><td rowspan="1" colspan="1"/><td rowspan="1" colspan="1"/><td rowspan="1" colspan="1"/><td rowspan="1" colspan="1"/><td rowspan="1" colspan="1"/><td rowspan="1" colspan="1">+</td><td rowspan="1" colspan="1"/><td rowspan="1" colspan="1"/><td rowspan="1" colspan="1"/><td rowspan="1" colspan="1">4</td></tr><tr><td rowspan="1" colspan="1"><tp:taxon-name>Rachis punctata</tp:taxon-name> (Anton, 1839)</td><td rowspan="1" colspan="1"/><td rowspan="1" colspan="1"/><td rowspan="1" colspan="1">434 / 29</td><td rowspan="1" colspan="1"/><td rowspan="1" colspan="1"/><td rowspan="1" colspan="1"/><td rowspan="1" colspan="1"/><td rowspan="1" colspan="1"/><td rowspan="1" colspan="1"/><td rowspan="1" colspan="1"/><td rowspan="1" colspan="1"/><td rowspan="1" colspan="1">+</td><td rowspan="1" colspan="1"/><td rowspan="1" colspan="1"/><td rowspan="1" colspan="1"/><td rowspan="1" colspan="1"/><td rowspan="1" colspan="1"/><td rowspan="1" colspan="1"/><td rowspan="1" colspan="1">1</td></tr><tr><td rowspan="1" colspan="1"><tp:taxon-name>Rhachistia braunsi</tp:taxon-name> (von Martens, 1869)</td><td rowspan="1" colspan="1">8</td><td rowspan="1" colspan="1">28</td><td rowspan="1" colspan="1">434 / 31</td><td rowspan="1" colspan="1"/><td rowspan="1" colspan="1"/><td rowspan="1" colspan="1"/><td rowspan="1" colspan="1"/><td rowspan="1" colspan="1"/><td rowspan="1" colspan="1">+</td><td rowspan="1" colspan="1">+</td><td rowspan="1" colspan="1">+</td><td rowspan="1" colspan="1"/><td rowspan="1" colspan="1"/><td rowspan="1" colspan="1">+</td><td rowspan="1" colspan="1"/><td rowspan="1" colspan="1"/><td rowspan="1" colspan="1">+</td><td rowspan="1" colspan="1"/><td rowspan="1" colspan="1">5</td></tr><tr><td rowspan="1" colspan="20">Nesopupidae</td></tr><tr><td rowspan="1" colspan="1"><tp:taxon-name>Nesopupa minutalis</tp:taxon-name> (Morelet, 1881)</td><td rowspan="1" colspan="1"/><td rowspan="1" colspan="1"/><td rowspan="1" colspan="1">433 / 9</td><td rowspan="1" colspan="1"/><td rowspan="1" colspan="1"/><td rowspan="1" colspan="1"/><td rowspan="1" colspan="1"/><td rowspan="1" colspan="1"/><td rowspan="1" colspan="1"/><td rowspan="1" colspan="1"/><td rowspan="1" colspan="1">+</td><td rowspan="1" colspan="1"/><td rowspan="1" colspan="1"/><td rowspan="1" colspan="1"/><td rowspan="1" colspan="1"/><td rowspan="1" colspan="1"/><td rowspan="1" colspan="1"/><td rowspan="1" colspan="1"/><td rowspan="1" colspan="1">1</td></tr><tr><td rowspan="1" colspan="20">Chondrinidae</td></tr><tr><td rowspan="1" colspan="1"><tp:taxon-name>Gastrocopta klunzingeri</tp:taxon-name> (Jickeli, 1873)</td><td rowspan="1" colspan="1"/><td rowspan="1" colspan="1"/><td rowspan="1" colspan="1">433 / 12</td><td rowspan="1" colspan="1"/><td rowspan="1" colspan="1"/><td rowspan="1" colspan="1"/><td rowspan="1" colspan="1"/><td rowspan="1" colspan="1"/><td rowspan="1" colspan="1"/><td rowspan="1" colspan="1">+</td><td rowspan="1" colspan="1"/><td rowspan="1" colspan="1"/><td rowspan="1" colspan="1"/><td rowspan="1" colspan="1"/><td rowspan="1" colspan="1"/><td rowspan="1" colspan="1"/><td rowspan="1" colspan="1"/><td rowspan="1" colspan="1"/><td rowspan="1" colspan="1">1</td></tr><tr><td rowspan="1" colspan="20">Succineidae</td></tr><tr><td rowspan="1" colspan="1"><tp:taxon-name>Quickia concisa</tp:taxon-name> (Morelet, 1848)</td><td rowspan="1" colspan="1"/><td rowspan="1" colspan="1"/><td rowspan="1" colspan="1">447 / 20</td><td rowspan="1" colspan="1">+</td><td rowspan="1" colspan="1"/><td rowspan="1" colspan="1"/><td rowspan="1" colspan="1"/><td rowspan="1" colspan="1"/><td rowspan="1" colspan="1"/><td rowspan="1" colspan="1"/><td rowspan="1" colspan="1"/><td rowspan="1" colspan="1"/><td rowspan="1" colspan="1"/><td rowspan="1" colspan="1"/><td rowspan="1" colspan="1"/><td rowspan="1" colspan="1"/><td rowspan="1" colspan="1"/><td rowspan="1" colspan="1"/><td rowspan="1" colspan="1">1</td></tr><tr><td rowspan="1" colspan="20">Euconulidae</td></tr><tr><td rowspan="1" colspan="1"><tp:taxon-name>Afroguppya quadrisculpta</tp:taxon-name> (Connolly, 1939)</td><td rowspan="1" colspan="1"/><td rowspan="1" colspan="1">45–47</td><td rowspan="1" colspan="1"/><td rowspan="1" colspan="1"/><td rowspan="1" colspan="1"/><td rowspan="1" colspan="1"/><td rowspan="1" colspan="1"/><td rowspan="1" colspan="1"/><td rowspan="1" colspan="1">+</td><td rowspan="1" colspan="1"/><td rowspan="1" colspan="1"/><td rowspan="1" colspan="1"/><td rowspan="1" colspan="1"/><td rowspan="1" colspan="1"/><td rowspan="1" colspan="1">+</td><td rowspan="1" colspan="1"/><td rowspan="1" colspan="1"/><td rowspan="1" colspan="1"/><td rowspan="1" colspan="1">2</td></tr><tr><td rowspan="1" colspan="1"><tp:taxon-name>Afropunctum seminium</tp:taxon-name> (Morelet, 1873)</td><td rowspan="1" colspan="1"/><td rowspan="1" colspan="1">48–50</td><td rowspan="1" colspan="1">445</td><td rowspan="1" colspan="1"/><td rowspan="1" colspan="1"/><td rowspan="1" colspan="1"/><td rowspan="1" colspan="1"/><td rowspan="1" colspan="1"/><td rowspan="1" colspan="1">+</td><td rowspan="1" colspan="1">+</td><td rowspan="1" colspan="1"/><td rowspan="1" colspan="1"/><td rowspan="1" colspan="1"/><td rowspan="1" colspan="1"/><td rowspan="1" colspan="1"/><td rowspan="1" colspan="1"/><td rowspan="1" colspan="1"/><td rowspan="1" colspan="1"/><td rowspan="1" colspan="1">2</td></tr><tr><td rowspan="1" colspan="1"><tp:taxon-name>Microcystina minima</tp:taxon-name> (H. Adams, 1867)</td><td rowspan="1" colspan="1">9</td><td rowspan="1" colspan="1">51–53</td><td rowspan="1" colspan="1">445 / 14</td><td rowspan="1" colspan="1"/><td rowspan="1" colspan="1"/><td rowspan="1" colspan="1"/><td rowspan="1" colspan="1"/><td rowspan="1" colspan="1"/><td rowspan="1" colspan="1"/><td rowspan="1" colspan="1">+</td><td rowspan="1" colspan="1"/><td rowspan="1" colspan="1"/><td rowspan="1" colspan="1"/><td rowspan="1" colspan="1"/><td rowspan="1" colspan="1"/><td rowspan="1" colspan="1"/><td rowspan="1" colspan="1"/><td rowspan="1" colspan="1"/><td rowspan="1" colspan="1">1</td></tr><tr><td rowspan="1" colspan="20">Helicarionidae</td></tr><tr><td rowspan="1" colspan="1"><tp:taxon-name>Kaliella barrakporensis</tp:taxon-name> (L. Pfeiffer, 1854)</td><td rowspan="1" colspan="1"/><td rowspan="1" colspan="1">42–44</td><td rowspan="1" colspan="1">446</td><td rowspan="1" colspan="1">+</td><td rowspan="1" colspan="1"/><td rowspan="1" colspan="1"/><td rowspan="1" colspan="1">+</td><td rowspan="1" colspan="1">+</td><td rowspan="1" colspan="1">+</td><td rowspan="1" colspan="1"/><td rowspan="1" colspan="1">+</td><td rowspan="1" colspan="1"/><td rowspan="1" colspan="1">+</td><td rowspan="1" colspan="1"/><td rowspan="1" colspan="1">+</td><td rowspan="1" colspan="1"/><td rowspan="1" colspan="1"/><td rowspan="1" colspan="1"/><td rowspan="1" colspan="1">7</td></tr><tr><td rowspan="1" colspan="20">Ariophantidae</td></tr><tr><td rowspan="1" colspan="1"><tp:taxon-name>Sitala jenynsi</tp:taxon-name> (L. Pfeiffer, 1845)</td><td rowspan="1" colspan="1">10</td><td rowspan="1" colspan="1">36–38</td><td rowspan="1" colspan="1">446</td><td rowspan="1" colspan="1"/><td rowspan="1" colspan="1"/><td rowspan="1" colspan="1"/><td rowspan="1" colspan="1"/><td rowspan="1" colspan="1"/><td rowspan="1" colspan="1"/><td rowspan="1" colspan="1"/><td rowspan="1" colspan="1"/><td rowspan="1" colspan="1"/><td rowspan="1" colspan="1"/><td rowspan="1" colspan="1"/><td rowspan="1" colspan="1">+</td><td rowspan="1" colspan="1"/><td rowspan="1" colspan="1"/><td rowspan="1" colspan="1"/><td rowspan="1" colspan="1">1</td></tr><tr><td rowspan="1" colspan="20">Urocyclidae</td></tr><tr><td rowspan="1" colspan="1"><tp:taxon-name>Pembatoxon insulare</tp:taxon-name> van Goethem, 1975</td><td rowspan="1" colspan="1">11</td><td rowspan="1" colspan="1"/><td rowspan="1" colspan="1">447 / 40</td><td rowspan="1" colspan="1">+</td><td rowspan="1" colspan="1">+</td><td rowspan="1" colspan="1"/><td rowspan="1" colspan="1"/><td rowspan="1" colspan="1"/><td rowspan="1" colspan="1"/><td rowspan="1" colspan="1"/><td rowspan="1" colspan="1">+</td><td rowspan="1" colspan="1"/><td rowspan="1" colspan="1"/><td rowspan="1" colspan="1"/><td rowspan="1" colspan="1"/><td rowspan="1" colspan="1"/><td rowspan="1" colspan="1"/><td rowspan="1" colspan="1"/><td rowspan="1" colspan="1">3</td></tr><tr><td rowspan="1" colspan="1"><tp:taxon-name>Trichotoxon heynemanni</tp:taxon-name> Simroth, 1888</td><td rowspan="1" colspan="1">11</td><td rowspan="1" colspan="1"/><td rowspan="1" colspan="1"/><td rowspan="1" colspan="1"/><td rowspan="1" colspan="1"/><td rowspan="1" colspan="1"/><td rowspan="1" colspan="1"/><td rowspan="1" colspan="1"/><td rowspan="1" colspan="1"/><td rowspan="1" colspan="1"/><td rowspan="1" colspan="1"/><td rowspan="1" colspan="1"/><td rowspan="1" colspan="1"/><td rowspan="1" colspan="1"/><td rowspan="1" colspan="1"/><td rowspan="1" colspan="1"/><td rowspan="1" colspan="1"/><td rowspan="1" colspan="1"/><td rowspan="1" colspan="1">nf</td></tr><tr><td rowspan="1" colspan="1"><tp:taxon-name>Elisolimax roebucki</tp:taxon-name> (Simroth, 1910)</td><td rowspan="1" colspan="1">11</td><td rowspan="1" colspan="1"/><td rowspan="1" colspan="1"/><td rowspan="1" colspan="1"/><td rowspan="1" colspan="1"/><td rowspan="1" colspan="1"/><td rowspan="1" colspan="1"/><td rowspan="1" colspan="1"/><td rowspan="1" colspan="1"/><td rowspan="1" colspan="1"/><td rowspan="1" colspan="1"/><td rowspan="1" colspan="1"/><td rowspan="1" colspan="1"/><td rowspan="1" colspan="1"/><td rowspan="1" colspan="1"/><td rowspan="1" colspan="1"/><td rowspan="1" colspan="1"/><td rowspan="1" colspan="1"/><td rowspan="1" colspan="1">nf</td></tr><tr><td rowspan="1" colspan="1"><tp:taxon-name>“Dendrolimax”  vangoethemi</tp:taxon-name> sp. n.</td><td rowspan="1" colspan="1">2</td><td rowspan="1" colspan="1">11–12, 64–75</td><td rowspan="1" colspan="1"/><td rowspan="1" colspan="1"/><td rowspan="1" colspan="1">+</td><td rowspan="1" colspan="1"/><td rowspan="1" colspan="1"/><td rowspan="1" colspan="1"/><td rowspan="1" colspan="1">+</td><td rowspan="1" colspan="1">+</td><td rowspan="1" colspan="1"/><td rowspan="1" colspan="1"/><td rowspan="1" colspan="1"/><td rowspan="1" colspan="1"/><td rowspan="1" colspan="1"/><td rowspan="1" colspan="1"/><td rowspan="1" colspan="1"/><td rowspan="1" colspan="1"/><td rowspan="1" colspan="1">3</td></tr><tr><td rowspan="1" colspan="1"><tp:taxon-name>Thapsia curvatula</tp:taxon-name> von Martens, 1897</td><td rowspan="1" colspan="1">12</td><td rowspan="1" colspan="1"/><td rowspan="1" colspan="1">446 / 4</td><td rowspan="1" colspan="1">+</td><td rowspan="1" colspan="1">+</td><td rowspan="1" colspan="1"/><td rowspan="1" colspan="1"/><td rowspan="1" colspan="1"/><td rowspan="1" colspan="1"/><td rowspan="1" colspan="1"/><td rowspan="1" colspan="1"/><td rowspan="1" colspan="1"/><td rowspan="1" colspan="1"/><td rowspan="1" colspan="1"/><td rowspan="1" colspan="1"/><td rowspan="1" colspan="1"/><td rowspan="1" colspan="1"/><td rowspan="1" colspan="1"/><td rowspan="1" colspan="1">2</td></tr><tr><td rowspan="1" colspan="1"><tp:taxon-name>Thapsia insulsa</tp:taxon-name> Preston, 1910</td><td rowspan="1" colspan="1">13</td><td rowspan="1" colspan="1">39–41</td><td rowspan="1" colspan="1"/><td rowspan="1" colspan="1"/><td rowspan="1" colspan="1"/><td rowspan="1" colspan="1"/><td rowspan="1" colspan="1"/><td rowspan="1" colspan="1"/><td rowspan="1" colspan="1"/><td rowspan="1" colspan="1"/><td rowspan="1" colspan="1"/><td rowspan="1" colspan="1"/><td rowspan="1" colspan="1"/><td rowspan="1" colspan="1">+</td><td rowspan="1" colspan="1"/><td rowspan="1" colspan="1"/><td rowspan="1" colspan="1">+</td><td rowspan="1" colspan="1"/><td rowspan="1" colspan="1">2</td></tr><tr><td rowspan="1" colspan="1"><tp:taxon-name>Trochonanina mozambicensis</tp:taxon-name> (L. Pfeiffer, 1855)</td><td rowspan="1" colspan="1">14</td><td rowspan="1" colspan="1">9</td><td rowspan="1" colspan="1">438 / 43</td><td rowspan="1" colspan="1">+</td><td rowspan="1" colspan="1">+</td><td rowspan="1" colspan="1"/><td rowspan="1" colspan="1">+</td><td rowspan="1" colspan="1">+</td><td rowspan="1" colspan="1">+</td><td rowspan="1" colspan="1"/><td rowspan="1" colspan="1">+</td><td rowspan="1" colspan="1">+</td><td rowspan="1" colspan="1"/><td rowspan="1" colspan="1">+</td><td rowspan="1" colspan="1">+</td><td rowspan="1" colspan="1">+</td><td rowspan="1" colspan="1">+</td><td rowspan="1" colspan="1">+</td><td rowspan="1" colspan="1">12</td></tr><tr><td rowspan="1" colspan="1">Ferussaciidae</td><td rowspan="1" colspan="1"/><td rowspan="1" colspan="1"/><td rowspan="1" colspan="1"/><td rowspan="1" colspan="1"/><td rowspan="1" colspan="1"/><td rowspan="1" colspan="1"/><td rowspan="1" colspan="1"/><td rowspan="1" colspan="1"/><td rowspan="1" colspan="1"/><td rowspan="1" colspan="1"/><td rowspan="1" colspan="1"/><td rowspan="1" colspan="1"/><td rowspan="1" colspan="1"/><td rowspan="1" colspan="1"/><td rowspan="1" colspan="1"/><td rowspan="1" colspan="1"/><td rowspan="1" colspan="1"/><td rowspan="1" colspan="1"/><td rowspan="1" colspan="1"/></tr><tr><td rowspan="1" colspan="1"><tp:taxon-name>Cecilioides callipeplum</tp:taxon-name> (Connolly, 1923)</td><td rowspan="1" colspan="1"/><td rowspan="1" colspan="1"/><td rowspan="1" colspan="1">435 / 21</td><td rowspan="1" colspan="1">+</td><td rowspan="1" colspan="1">+</td><td rowspan="1" colspan="1"/><td rowspan="1" colspan="1"/><td rowspan="1" colspan="1"/><td rowspan="1" colspan="1">+</td><td rowspan="1" colspan="1"/><td rowspan="1" colspan="1">+</td><td rowspan="1" colspan="1"/><td rowspan="1" colspan="1"/><td rowspan="1" colspan="1"/><td rowspan="1" colspan="1"/><td rowspan="1" colspan="1"/><td rowspan="1" colspan="1"/><td rowspan="1" colspan="1"/><td rowspan="1" colspan="1">4</td></tr><tr><td rowspan="1" colspan="20">Achatinidae</td></tr><tr><td rowspan="1" colspan="1"><tp:taxon-name>Achatina (Lissachatina) allisa</tp:taxon-name> Reeve, 1849</td><td rowspan="1" colspan="1">15</td><td rowspan="1" colspan="1"/><td rowspan="1" colspan="1">438 / 43</td><td rowspan="1" colspan="1">+</td><td rowspan="1" colspan="1">+</td><td rowspan="1" colspan="1"/><td rowspan="1" colspan="1">+</td><td rowspan="1" colspan="1">+</td><td rowspan="1" colspan="1">+</td><td rowspan="1" colspan="1">+</td><td rowspan="1" colspan="1"/><td rowspan="1" colspan="1"/><td rowspan="1" colspan="1">+</td><td rowspan="1" colspan="1"/><td rowspan="1" colspan="1">+</td><td rowspan="1" colspan="1"/><td rowspan="1" colspan="1"/><td rowspan="1" colspan="1">+</td><td rowspan="1" colspan="1">9</td></tr><tr><td rowspan="1" colspan="1"><tp:taxon-name>Achatina (Lissachatina) fulica hamillei</tp:taxon-name> Petit, 1859</td><td rowspan="1" colspan="1">16</td><td rowspan="1" colspan="1"/><td rowspan="1" colspan="1">438 / 45</td><td rowspan="1" colspan="1"/><td rowspan="1" colspan="1"/><td rowspan="1" colspan="1"/><td rowspan="1" colspan="1"/><td rowspan="1" colspan="1"/><td rowspan="1" colspan="1"/><td rowspan="1" colspan="1"/><td rowspan="1" colspan="1">+</td><td rowspan="1" colspan="1"/><td rowspan="1" colspan="1"/><td rowspan="1" colspan="1"/><td rowspan="1" colspan="1"/><td rowspan="1" colspan="1">+</td><td rowspan="1" colspan="1"/><td rowspan="1" colspan="1"/><td rowspan="1" colspan="1">2</td></tr><tr><td rowspan="1" colspan="20">Subulinidae</td></tr><tr><td rowspan="1" colspan="1"><tp:taxon-name>Allopeas gracile</tp:taxon-name> (Hutton, 1834)</td><td rowspan="1" colspan="1">17</td><td rowspan="1" colspan="1"/><td rowspan="1" colspan="1">436 / 26</td><td rowspan="1" colspan="1"/><td rowspan="1" colspan="1"/><td rowspan="1" colspan="1">+</td><td rowspan="1" colspan="1"/><td rowspan="1" colspan="1"/><td rowspan="1" colspan="1"/><td rowspan="1" colspan="1"/><td rowspan="1" colspan="1">+</td><td rowspan="1" colspan="1">+</td><td rowspan="1" colspan="1"/><td rowspan="1" colspan="1">+</td><td rowspan="1" colspan="1"/><td rowspan="1" colspan="1"/><td rowspan="1" colspan="1">+</td><td rowspan="1" colspan="1"/><td rowspan="1" colspan="1">5</td></tr><tr><td rowspan="1" colspan="1"><tp:taxon-name>Curvella subvirescens</tp:taxon-name> (E. A. Smith, 1890)</td><td rowspan="1" colspan="1">18</td><td rowspan="1" colspan="1">30</td><td rowspan="1" colspan="1"/><td rowspan="1" colspan="1">+</td><td rowspan="1" colspan="1">+</td><td rowspan="1" colspan="1"/><td rowspan="1" colspan="1"/><td rowspan="1" colspan="1"/><td rowspan="1" colspan="1"/><td rowspan="1" colspan="1"/><td rowspan="1" colspan="1"/><td rowspan="1" colspan="1"/><td rowspan="1" colspan="1"/><td rowspan="1" colspan="1"/><td rowspan="1" colspan="1"/><td rowspan="1" colspan="1"/><td rowspan="1" colspan="1"/><td rowspan="1" colspan="1"/><td rowspan="1" colspan="1">2</td></tr><tr><td rowspan="1" colspan="1"><tp:taxon-name>Opeas delicatum</tp:taxon-name> Taylor, 1877</td><td rowspan="1" colspan="1">19</td><td rowspan="1" colspan="1"/><td rowspan="1" colspan="1">436 / 23–24</td><td rowspan="1" colspan="1"/><td rowspan="1" colspan="1">+</td><td rowspan="1" colspan="1"/><td rowspan="1" colspan="1"/><td rowspan="1" colspan="1">+</td><td rowspan="1" colspan="1">+</td><td rowspan="1" colspan="1">+</td><td rowspan="1" colspan="1">+</td><td rowspan="1" colspan="1">+</td><td rowspan="1" colspan="1">+</td><td rowspan="1" colspan="1"/><td rowspan="1" colspan="1">+</td><td rowspan="1" colspan="1">+</td><td rowspan="1" colspan="1">+</td><td rowspan="1" colspan="1"/><td rowspan="1" colspan="1">10</td></tr><tr><td rowspan="1" colspan="1"><tp:taxon-name>Opeas lamoense</tp:taxon-name> Melvill &amp; Ponsonby, 1892</td><td rowspan="1" colspan="1">20</td><td rowspan="1" colspan="1"/><td rowspan="1" colspan="1">436 / 22</td><td rowspan="1" colspan="1">+</td><td rowspan="1" colspan="1"/><td rowspan="1" colspan="1">+</td><td rowspan="1" colspan="1"/><td rowspan="1" colspan="1"/><td rowspan="1" colspan="1"/><td rowspan="1" colspan="1"/><td rowspan="1" colspan="1">+</td><td rowspan="1" colspan="1">+</td><td rowspan="1" colspan="1">+</td><td rowspan="1" colspan="1"/><td rowspan="1" colspan="1">+</td><td rowspan="1" colspan="1">+</td><td rowspan="1" colspan="1">+</td><td rowspan="1" colspan="1"/><td rowspan="1" colspan="1">8</td></tr><tr><td rowspan="1" colspan="1"><tp:taxon-name>Pseudoglessula (Kempioconcha) subolivacea</tp:taxon-name> agg. (E. A. Smith, 1890)</td><td rowspan="1" colspan="1"/><td rowspan="1" colspan="1"/><td rowspan="1" colspan="1">436 / 36</td><td rowspan="1" colspan="1">+</td><td rowspan="1" colspan="1">+</td><td rowspan="1" colspan="1">+</td><td rowspan="1" colspan="1">+</td><td rowspan="1" colspan="1">+</td><td rowspan="1" colspan="1">+</td><td rowspan="1" colspan="1">+</td><td rowspan="1" colspan="1">+</td><td rowspan="1" colspan="1"/><td rowspan="1" colspan="1">+</td><td rowspan="1" colspan="1">+</td><td rowspan="1" colspan="1">+</td><td rowspan="1" colspan="1">+</td><td rowspan="1" colspan="1"/><td rowspan="1" colspan="1">+</td><td rowspan="1" colspan="1">13</td></tr><tr><td rowspan="1" colspan="1"><tp:taxon-name>Pseudopeas igembiense</tp:taxon-name> Connolly, 1923</td><td rowspan="1" colspan="1"/><td rowspan="1" colspan="1">32</td><td rowspan="1" colspan="1">435–436 / 17</td><td rowspan="1" colspan="1"/><td rowspan="1" colspan="1"/><td rowspan="1" colspan="1"/><td rowspan="1" colspan="1"/><td rowspan="1" colspan="1">+</td><td rowspan="1" colspan="1">+</td><td rowspan="1" colspan="1"/><td rowspan="1" colspan="1"/><td rowspan="1" colspan="1"/><td rowspan="1" colspan="1"/><td rowspan="1" colspan="1"/><td rowspan="1" colspan="1"/><td rowspan="1" colspan="1"/><td rowspan="1" colspan="1"/><td rowspan="1" colspan="1"/><td rowspan="1" colspan="1">2</td></tr><tr><td rowspan="1" colspan="1"><tp:taxon-name>Striosubulina striatella</tp:taxon-name> (Rang, 1831)</td><td rowspan="1" colspan="1">21</td><td rowspan="1" colspan="1">31</td><td rowspan="1" colspan="1"/><td rowspan="1" colspan="1"/><td rowspan="1" colspan="1"/><td rowspan="1" colspan="1"/><td rowspan="1" colspan="1"/><td rowspan="1" colspan="1"/><td rowspan="1" colspan="1"/><td rowspan="1" colspan="1"/><td rowspan="1" colspan="1"/><td rowspan="1" colspan="1"/><td rowspan="1" colspan="1"/><td rowspan="1" colspan="1"/><td rowspan="1" colspan="1"/><td rowspan="1" colspan="1"/><td rowspan="1" colspan="1"/><td rowspan="1" colspan="1">+</td><td rowspan="1" colspan="1">1</td></tr><tr><td rowspan="1" colspan="1"><tp:taxon-name>Subulina intermedia</tp:taxon-name> Taylor, 1877</td><td rowspan="1" colspan="1"/><td rowspan="1" colspan="1"/><td rowspan="1" colspan="1">435 / 25</td><td rowspan="1" colspan="1">+</td><td rowspan="1" colspan="1">+</td><td rowspan="1" colspan="1">+</td><td rowspan="1" colspan="1">+</td><td rowspan="1" colspan="1">+</td><td rowspan="1" colspan="1">+</td><td rowspan="1" colspan="1"/><td rowspan="1" colspan="1">+</td><td rowspan="1" colspan="1"/><td rowspan="1" colspan="1">+</td><td rowspan="1" colspan="1"/><td rowspan="1" colspan="1">+</td><td rowspan="1" colspan="1">+</td><td rowspan="1" colspan="1"/><td rowspan="1" colspan="1"/><td rowspan="1" colspan="1">10</td></tr><tr><td rowspan="1" colspan="1"><tp:taxon-name>Subulina octona</tp:taxon-name> (Bruguière, 1789)</td><td rowspan="1" colspan="1">22</td><td rowspan="1" colspan="1"/><td rowspan="1" colspan="1">435 / 32</td><td rowspan="1" colspan="1"/><td rowspan="1" colspan="1"/><td rowspan="1" colspan="1">+</td><td rowspan="1" colspan="1"/><td rowspan="1" colspan="1"/><td rowspan="1" colspan="1"/><td rowspan="1" colspan="1"/><td rowspan="1" colspan="1">+</td><td rowspan="1" colspan="1"/><td rowspan="1" colspan="1">+</td><td rowspan="1" colspan="1"/><td rowspan="1" colspan="1">+</td><td rowspan="1" colspan="1">+</td><td rowspan="1" colspan="1">+</td><td rowspan="1" colspan="1">+</td><td rowspan="1" colspan="1">7</td></tr><tr><td rowspan="1" colspan="1"><tp:taxon-name>Subulona ordinaria</tp:taxon-name> Preston, 1910</td><td rowspan="1" colspan="1">23</td><td rowspan="1" colspan="1">4</td><td rowspan="1" colspan="1"/><td rowspan="1" colspan="1"/><td rowspan="1" colspan="1"/><td rowspan="1" colspan="1"/><td rowspan="1" colspan="1"/><td rowspan="1" colspan="1">+</td><td rowspan="1" colspan="1">+</td><td rowspan="1" colspan="1"/><td rowspan="1" colspan="1">+</td><td rowspan="1" colspan="1"/><td rowspan="1" colspan="1">+</td><td rowspan="1" colspan="1"/><td rowspan="1" colspan="1"/><td rowspan="1" colspan="1"/><td rowspan="1" colspan="1"/><td rowspan="1" colspan="1"/><td rowspan="1" colspan="1">4</td></tr><tr><td rowspan="1" colspan="20">Streptaxidae</td></tr><tr><td rowspan="1" colspan="1"><tp:taxon-name>Edentulina obesa</tp:taxon-name> (Taylor, 1877)</td><td rowspan="1" colspan="1">24</td><td rowspan="1" colspan="1">8</td><td rowspan="1" colspan="1">439 / 41</td><td rowspan="1" colspan="1">+</td><td rowspan="1" colspan="1">+</td><td rowspan="1" colspan="1"/><td rowspan="1" colspan="1">+</td><td rowspan="1" colspan="1">+</td><td rowspan="1" colspan="1">+</td><td rowspan="1" colspan="1"/><td rowspan="1" colspan="1"/><td rowspan="1" colspan="1"/><td rowspan="1" colspan="1">+</td><td rowspan="1" colspan="1"/><td rowspan="1" colspan="1"/><td rowspan="1" colspan="1">+</td><td rowspan="1" colspan="1"/><td rowspan="1" colspan="1"/><td rowspan="1" colspan="1">7</td></tr><tr><td rowspan="1" colspan="1"><tp:taxon-name>Gonaxis (Gonaxis) denticulatus</tp:taxon-name> (Dohrn, 1878)</td><td rowspan="1" colspan="1">25</td><td rowspan="1" colspan="1">5, 54–56</td><td rowspan="1" colspan="1">440 / 38</td><td rowspan="1" colspan="1">+</td><td rowspan="1" colspan="1">+</td><td rowspan="1" colspan="1">+</td><td rowspan="1" colspan="1">+</td><td rowspan="1" colspan="1">+</td><td rowspan="1" colspan="1">+</td><td rowspan="1" colspan="1"/><td rowspan="1" colspan="1">+</td><td rowspan="1" colspan="1"/><td rowspan="1" colspan="1">+</td><td rowspan="1" colspan="1"/><td rowspan="1" colspan="1">+</td><td rowspan="1" colspan="1">+</td><td rowspan="1" colspan="1">+</td><td rowspan="1" colspan="1">+</td><td rowspan="1" colspan="1">12</td></tr><tr><td rowspan="1" colspan="1"><tp:taxon-name>Tayloria shimbiensis</tp:taxon-name> Connolly, 1923</td><td rowspan="1" colspan="1">26</td><td rowspan="1" colspan="1">7, 33–35</td><td rowspan="1" colspan="1"/><td rowspan="1" colspan="1">+</td><td rowspan="1" colspan="1">+</td><td rowspan="1" colspan="1">+</td><td rowspan="1" colspan="1">+</td><td rowspan="1" colspan="1"/><td rowspan="1" colspan="1"/><td rowspan="1" colspan="1"/><td rowspan="1" colspan="1">+</td><td rowspan="1" colspan="1"/><td rowspan="1" colspan="1">+</td><td rowspan="1" colspan="1"/><td rowspan="1" colspan="1"/><td rowspan="1" colspan="1"/><td rowspan="1" colspan="1"/><td rowspan="1" colspan="1"/><td rowspan="1" colspan="1">6</td></tr><tr><td rowspan="1" colspan="1"><tp:taxon-name>Streptostele (Raffraya) acicula</tp:taxon-name> (Morelet, 1877)</td><td rowspan="1" colspan="1"/><td rowspan="1" colspan="1"/><td rowspan="1" colspan="1">444 / 47–48</td><td rowspan="1" colspan="1"/><td rowspan="1" colspan="1">+</td><td rowspan="1" colspan="1">+</td><td rowspan="1" colspan="1"/><td rowspan="1" colspan="1">+</td><td rowspan="1" colspan="1">+</td><td rowspan="1" colspan="1">+</td><td rowspan="1" colspan="1">+</td><td rowspan="1" colspan="1"/><td rowspan="1" colspan="1">+</td><td rowspan="1" colspan="1"/><td rowspan="1" colspan="1"/><td rowspan="1" colspan="1">+</td><td rowspan="1" colspan="1"/><td rowspan="1" colspan="1"/><td rowspan="1" colspan="1">8</td></tr><tr><td rowspan="1" colspan="1"><tp:taxon-name>“Gulella” (Aenigmigulella) aenigmatica</tp:taxon-name> (E. A. Smith, 1890)</td><td rowspan="1" colspan="1">27</td><td rowspan="1" colspan="1">57–59</td><td rowspan="1" colspan="1"/><td rowspan="1" colspan="1"/><td rowspan="1" colspan="1"/><td rowspan="1" colspan="1"/><td rowspan="1" colspan="1"/><td rowspan="1" colspan="1"/><td rowspan="1" colspan="1"/><td rowspan="1" colspan="1"/><td rowspan="1" colspan="1">+</td><td rowspan="1" colspan="1"/><td rowspan="1" colspan="1">+</td><td rowspan="1" colspan="1"/><td rowspan="1" colspan="1">+</td><td rowspan="1" colspan="1"/><td rowspan="1" colspan="1"/><td rowspan="1" colspan="1"/><td rowspan="1" colspan="1">3</td></tr><tr><td rowspan="1" colspan="1"><tp:taxon-name>“Gulella” peakei</tp:taxon-name> van Bruggen, 1975</td><td rowspan="1" colspan="1"/><td rowspan="1" colspan="1"/><td rowspan="1" colspan="1">441–442 / 54</td><td rowspan="1" colspan="1"/><td rowspan="1" colspan="1"/><td rowspan="1" colspan="1"/><td rowspan="1" colspan="1"/><td rowspan="1" colspan="1"/><td rowspan="1" colspan="1">+</td><td rowspan="1" colspan="1"/><td rowspan="1" colspan="1"/><td rowspan="1" colspan="1"/><td rowspan="1" colspan="1"/><td rowspan="1" colspan="1"/><td rowspan="1" colspan="1"/><td rowspan="1" colspan="1"/><td rowspan="1" colspan="1"/><td rowspan="1" colspan="1"/><td rowspan="1" colspan="1">1</td></tr><tr><td rowspan="1" colspan="1"><tp:taxon-name>“Gulella” radius</tp:taxon-name> (Preston, 1910)</td><td rowspan="1" colspan="1">28</td><td rowspan="1" colspan="1">60–61</td><td rowspan="1" colspan="1"/><td rowspan="1" colspan="1"/><td rowspan="1" colspan="1">+</td><td rowspan="1" colspan="1"/><td rowspan="1" colspan="1"/><td rowspan="1" colspan="1">+</td><td rowspan="1" colspan="1">+</td><td rowspan="1" colspan="1">+</td><td rowspan="1" colspan="1">+</td><td rowspan="1" colspan="1"/><td rowspan="1" colspan="1">+</td><td rowspan="1" colspan="1"/><td rowspan="1" colspan="1">+</td><td rowspan="1" colspan="1">+</td><td rowspan="1" colspan="1">+</td><td rowspan="1" colspan="1"/><td rowspan="1" colspan="1">9</td></tr><tr><td rowspan="1" colspan="1"><tp:taxon-name>Gulella baccata</tp:taxon-name> (Preston, 1913)</td><td rowspan="1" colspan="1"/><td rowspan="1" colspan="1"/><td rowspan="1" colspan="1">440 / 57</td><td rowspan="1" colspan="1"/><td rowspan="1" colspan="1"/><td rowspan="1" colspan="1"/><td rowspan="1" colspan="1"/><td rowspan="1" colspan="1"/><td rowspan="1" colspan="1">+</td><td rowspan="1" colspan="1"/><td rowspan="1" colspan="1"/><td rowspan="1" colspan="1"/><td rowspan="1" colspan="1"/><td rowspan="1" colspan="1"/><td rowspan="1" colspan="1"/><td rowspan="1" colspan="1"/><td rowspan="1" colspan="1"/><td rowspan="1" colspan="1"/><td rowspan="1" colspan="1">1</td></tr><tr><td rowspan="1" colspan="1"><tp:taxon-name>Gulella gwendolinae</tp:taxon-name> (Preston, 1910)</td><td rowspan="1" colspan="1">29</td><td rowspan="1" colspan="1">62</td><td rowspan="1" colspan="1">452</td><td rowspan="1" colspan="1">+</td><td rowspan="1" colspan="1"/><td rowspan="1" colspan="1"/><td rowspan="1" colspan="1"/><td rowspan="1" colspan="1"/><td rowspan="1" colspan="1"/><td rowspan="1" colspan="1">+</td><td rowspan="1" colspan="1"/><td rowspan="1" colspan="1"/><td rowspan="1" colspan="1"/><td rowspan="1" colspan="1">+</td><td rowspan="1" colspan="1">+</td><td rowspan="1" colspan="1"/><td rowspan="1" colspan="1"/><td rowspan="1" colspan="1"/><td rowspan="1" colspan="1">4</td></tr><tr><td rowspan="1" colspan="1"><tp:taxon-name>Gulella jod</tp:taxon-name> (Preston, 1910)</td><td rowspan="1" colspan="1"/><td rowspan="1" colspan="1"/><td rowspan="1" colspan="1">441 / 50</td><td rowspan="1" colspan="1">+</td><td rowspan="1" colspan="1">+</td><td rowspan="1" colspan="1"/><td rowspan="1" colspan="1">+</td><td rowspan="1" colspan="1"/><td rowspan="1" colspan="1">+</td><td rowspan="1" colspan="1">+</td><td rowspan="1" colspan="1"/><td rowspan="1" colspan="1"/><td rowspan="1" colspan="1"/><td rowspan="1" colspan="1"/><td rowspan="1" colspan="1"/><td rowspan="1" colspan="1"/><td rowspan="1" colspan="1"/><td rowspan="1" colspan="1"/><td rowspan="1" colspan="1">5</td></tr><tr><td rowspan="1" colspan="1"><tp:taxon-name>Gulella planidens</tp:taxon-name> (von Martens, 1892)</td><td rowspan="1" colspan="1">30</td><td rowspan="1" colspan="1">63</td><td rowspan="1" colspan="1"/><td rowspan="1" colspan="1"/><td rowspan="1" colspan="1">+</td><td rowspan="1" colspan="1">+</td><td rowspan="1" colspan="1"/><td rowspan="1" colspan="1"/><td rowspan="1" colspan="1"/><td rowspan="1" colspan="1"/><td rowspan="1" colspan="1">+</td><td rowspan="1" colspan="1"/><td rowspan="1" colspan="1"/><td rowspan="1" colspan="1"/><td rowspan="1" colspan="1">+</td><td rowspan="1" colspan="1"/><td rowspan="1" colspan="1">+</td><td rowspan="1" colspan="1"/><td rowspan="1" colspan="1">5</td></tr><tr><td rowspan="1" colspan="1"><tp:taxon-name>Gulella sexdentata</tp:taxon-name> (von Martens, 1869)</td><td rowspan="1" colspan="1"/><td rowspan="1" colspan="1"/><td rowspan="1" colspan="1">442 / 58</td><td rowspan="1" colspan="1"/><td rowspan="1" colspan="1"/><td rowspan="1" colspan="1"/><td rowspan="1" colspan="1"/><td rowspan="1" colspan="1"/><td rowspan="1" colspan="1"/><td rowspan="1" colspan="1"/><td rowspan="1" colspan="1"/><td rowspan="1" colspan="1"/><td rowspan="1" colspan="1"/><td rowspan="1" colspan="1"/><td rowspan="1" colspan="1"/><td rowspan="1" colspan="1">+</td><td rowspan="1" colspan="1"/><td rowspan="1" colspan="1"/><td rowspan="1" colspan="1">1</td></tr><tr><td rowspan="1" colspan="1"><tp:taxon-name>Gulella streptostelopsis</tp:taxon-name> van Bruggen, 2007</td><td rowspan="1" colspan="1"/><td rowspan="1" colspan="1"/><td rowspan="1" colspan="1">442 / 52</td><td rowspan="1" colspan="1"/><td rowspan="1" colspan="1"/><td rowspan="1" colspan="1"/><td rowspan="1" colspan="1"/><td rowspan="1" colspan="1"/><td rowspan="1" colspan="1">+</td><td rowspan="1" colspan="1"/><td rowspan="1" colspan="1"/><td rowspan="1" colspan="1"/><td rowspan="1" colspan="1"/><td rowspan="1" colspan="1"/><td rowspan="1" colspan="1"/><td rowspan="1" colspan="1"/><td rowspan="1" colspan="1"/><td rowspan="1" colspan="1"/><td rowspan="1" colspan="1">1</td></tr><tr><td rowspan="1" colspan="4"><italic>Total species for site</italic></td><td rowspan="1" colspan="1">16</td><td rowspan="1" colspan="1">20</td><td rowspan="1" colspan="1">10</td><td rowspan="1" colspan="1">10</td><td rowspan="1" colspan="1">15</td><td rowspan="1" colspan="1">25</td><td rowspan="1" colspan="1">14</td><td rowspan="1" colspan="1">23</td><td rowspan="1" colspan="1">6</td><td rowspan="1" colspan="1">16</td><td rowspan="1" colspan="1">8</td><td rowspan="1" colspan="1">19</td><td rowspan="1" colspan="1">14</td><td rowspan="1" colspan="1">12</td><td rowspan="1" colspan="1">7</td><td rowspan="3" colspan="1"/></tr><tr><td rowspan="1" colspan="4"><italic>Total species for FR / habitat type</italic></td><td rowspan="1" colspan="4">27</td><td rowspan="1" colspan="2">25</td><td rowspan="1" colspan="1">14</td><td rowspan="1" colspan="1">23</td><td rowspan="1" colspan="7">30</td></tr><tr><td rowspan="1" colspan="4"><italic>Total species for Pemba</italic></td><td rowspan="1" colspan="15">47 (+ 2 nf ) = 49</td></tr></tbody></table></table-wrap></tp:treatment-sec><ref-list><ref id="B75"><mixed-citation xmlns:xlink="http://www.w3.org/1999/xlink" xlink:type="simple"><person-group><name name-style="western"><surname>Smith</surname><given-names>EA</given-names></name></person-group> (<year>1890</year>)<article-title> List of land- and freshwater-shells collected by Dr. Emin Pasha in Central Africa, with descriptions of new species.</article-title><source>Annals and Magazine of Natural History, Series 6,</source><volume>6</volume>:<fpage>146</fpage>-<lpage>168</lpage>.</mixed-citation></ref><ref id="B94"><mixed-citation xmlns:xlink="http://www.w3.org/1999/xlink" xlink:type="simple"><person-group><name name-style="western"><surname>Verdcourt</surname><given-names>B</given-names></name></person-group> (<year>2000</year>) <article-title>Molluscs</article-title>. In: <person-group><name name-style="western"><surname>Burgess</surname><given-names>ND</given-names></name><name name-style="western"><surname>Clarke</surname><given-names>GP</given-names></name></person-group><role>Eds</role> (<year>2000</year>) <source>Coastal Forests of Eastern Africa</source>. <publisher-name>IUCN</publisher-name>, <publisher-loc>Gland, Switzerland</publisher-loc>.</mixed-citation></ref><ref id="B96"><mixed-citation xmlns:xlink="http://www.w3.org/1999/xlink" xlink:type="simple"><person-group><name name-style="western"><surname>Verdcourt</surname><given-names>B</given-names></name></person-group> (<year>2006</year>) <source>A Revised List of the Non-marine Mollusca of East Africa (Kenya, Tanzania and Uganda, excluding Lake Malawi)</source>. <publisher-name>B Verdcourt</publisher-name>, <publisher-loc>Maidenhead, UK</publisher-loc>.</mixed-citation></ref><ref id="B70"><mixed-citation xmlns:xlink="http://www.w3.org/1999/xlink" xlink:type="simple"><person-group><name name-style="western"><surname>Rowson</surname><given-names>B</given-names></name></person-group> (<year>2010</year>) <source>Systematics and diversity of the Streptaxidae, with particular reference to the East African region. Unpublished PhD thesis</source>, <publisher-loc>Cardiff, UK</publisher-loc>: <publisher-name>University of Cardiff</publisher-name>.</mixed-citation></ref></ref-list></tp:taxon-treatment>
