# Supplementary material for: Terrestrial molluscs of Pemba Island, Zanzibar, Tanzania, and its status as an “oceanic” island
Source: Zookeys. 2010 Nov 29;(70):1–39. doi: 10.3897/zookeys.70.762 (PMC3088446; doi:10.3897/zookeys.70.762)
Supplement: XML Treatment for Gulella gwendolinae [file zookeys.70.762-treatment29.xml]

<!DOCTYPE tp:taxon-treatment
  PUBLIC "-//TaxonX//DTD Taxonomic Treatment Publishing DTD v0 20100105//EN" "tax-treatment-NSO.dtd">
<tp:taxon-treatment xmlns:tp="http://www.plazi.org/taxpub"><tp:treatment-meta><mixed-citation publication-type="journal"><person-group><name><surname>Rowson</surname><given-names>B</given-names></name><name><surname>Warren</surname><given-names>B. H.</given-names></name><name><surname>Ngereza</surname><given-names>C. F.</given-names></name></person-group><article-title>Terrestrial molluscs of Pemba Island, Zanzibar, Tanzania, and its status as an “oceanic” island</article-title><source>Zookeys</source><day>29</day><month>11</month><year>2010</year><volume>2010</volume><issue>70</issue><fpage>1</fpage><lpage>39</lpage><pub-id pub-id-type="doi">10.3897/zookeys.70.762</pub-id></mixed-citation></tp:treatment-meta><tp:nomenclature><label>29.</label><tp:taxon-name>
                            <tp:taxon-name-part taxon-name-part-type="genus">Gulella</tp:taxon-name-part>
                            <tp:taxon-name-part taxon-name-part-type="species">gwendolinae</tp:taxon-name-part>
                        </tp:taxon-name><tp:taxon-authority>(Preston, 1910)</tp:taxon-authority><xref ref-type="fig" rid="F6">Fig. 62</xref><tp:nomenclature-citation-list><tp:nomenclature-citation><tp:taxon-name>Ennea gwendolinae</tp:taxon-name><comment><xref ref-type="bibr" rid="B64">Preston 1910</xref>: 527; pl. VII, fig. 3</comment></tp:nomenclature-citation></tp:nomenclature-citation-list></tp:nomenclature><tp:treatment-sec sec-type="Notes"><title>Notes.</title><p>Six of the seven adults from Misali Island have an additional palatal tooth, recalling var. <italic>scissidens</italic> Connolly, 1922, described from Dar-es-Salaam. The additional tooth is not present on either of the two adults from Ras Kiuyu. This is a very widespread species and several such forms have been named. <xref ref-type="bibr" rid="B55">Neubert (1998)</xref> points out a discrepancy between <xref ref-type="bibr" rid="B57">Paladilhe’s (1872)</xref> description and figure of <tp:taxon-name>Ennea isseli</tp:taxon-name> Paladilhe, 1872 from Yemen, and figures an additional specimen which strongly resembles <tp:taxon-name>Gulella gwendolinae</tp:taxon-name>. This raises <!--PageBreak-->the possibility that <tp:taxon-name>Ennea isseli</tp:taxon-name> is a senior synonym of <tp:taxon-name>Gulella gwendolinae</tp:taxon-name> and, if so, also the question of whether it is truly native to Arabia. A direct comparison of types is advised.</p></tp:treatment-sec><tp:treatment-sec><!--Section generated to contain objects referenced in tp:taxon-treatment.--><fig id="F6" position="float" orientation="portrait"><label>Figures 57–63.</label><caption><p>Streptaxidae from Pemba. <bold>57–58</bold> <tp:taxon-name>“Gulella” (Aenigmigulella) aenigmatica</tp:taxon-name> <bold>59</bold> <tp:taxon-name>“Gulella” (Aenigmigulella) aenigmatica</tp:taxon-name>, juvenile <bold>60</bold> <tp:taxon-name>“Gulella” radius</tp:taxon-name> <bold>61</bold> <tp:taxon-name>“Gulella” radius</tp:taxon-name>, juvenile <bold>62</bold> <tp:taxon-name>Gulella gwendolinae</tp:taxon-name> (resembling var. <italic>scissidens</italic>) <bold>63</bold> <tp:taxon-name>Gulella planidens</tp:taxon-name>.</p></caption><graphic xmlns:xlink="http://www.w3.org/1999/xlink" xlink:href="ZooKeys-070-001-g006.jpg" position="float" orientation="portrait" xlink:type="simple"/></fig></tp:treatment-sec><ref-list><ref id="B64"><mixed-citation xmlns:xlink="http://www.w3.org/1999/xlink" xlink:type="simple"><person-group><name name-style="western"><surname>Preston</surname><given-names>HB</given-names></name></person-group> (<year>1910</year>) <article-title>Additions to the non-marine molluscan fauna of British and German East Africa and Lake Albert Edward</article-title>. <source>Annals and Magazine of Natural History</source>, Series <volume>8</volume>, <issue>6</issue>: <fpage>526</fpage>–<lpage>536</lpage>, pls. 7–9.</mixed-citation></ref><ref id="B55"><mixed-citation xmlns:xlink="http://www.w3.org/1999/xlink" xlink:type="simple"><person-group><name name-style="western"><surname>Neubert</surname><given-names>E</given-names></name></person-group> (<year>1998</year>)<article-title> Annotated checklist of the terrestrial and freshwater molluscs of the Arabian Peninsula with descriptions of new species.</article-title><source>Fauna of Arabia</source><volume>17</volume>:<fpage>333</fpage>-<lpage>461</lpage>.</mixed-citation></ref><ref id="B57"><mixed-citation xmlns:xlink="http://www.w3.org/1999/xlink" xlink:type="simple"><person-group><name name-style="western"><surname>Paladilhe</surname><given-names>A</given-names></name></person-group> (<year>1872</year>) <article-title>Voyage de M.rs Antinori, Beccari et Issel dans la Mer Rouge et le pays des Bogos. Mollusques. I. Du nouveau genre Asiatique. <italic>Francesia</italic>. II. Description de quelques especes nouvelles des environs d’Aden</article-title>. <source>Annali del Museo di storia naturale di Genova</source><volume>3</volume>: <fpage>5</fpage>–<lpage>26</lpage>, pl. 1.</mixed-citation></ref></ref-list></tp:taxon-treatment>
